# Supplementary material for: The prebiotic potential of dietary onion extracts: shaping gut microbial structures and promoting beneficial metabolites
Source: mSystems. 2024 Dec 23;10(1):e01189-24. doi: 10.1128/msystems.01189-24 (PMC11748487; doi:10.1128/msystems.01189-24)
Supplement: Table S1 — Metabolite profiles based on LC-MS/MS analysis. [file msystems.01189-24-s0002.xlsx]

## Sheet: B type
Table S1. Metabolites found in LC-MS/MS
Metabolites found in Bacteroides type
				Control group (Non 24h)														Treatment group (Onion 24h)
Metabolite ID	m/z	KEGG or HMDB ID	Mode	S01	S02	S03	S05	S06	S07	S08	S09	S11	S12	S14	S16	S17	S19	S01	S02	S03	S05	S06	S07	S08	S09	S11	S12	S14	S16	S17	S19	Difference (log2[meanonion-treated/meancontrol])	q value
Acetamide	58.0299	C06244	Negative	558486	93038.9	32376.2	34776.8	85659.8	51547.4	75958.5	163083	53961.8	1.35456e+06	245535	632001	1.1185e+06	748470	245827	65472.4	117545	180341	209786	198335	296964	1.06243e+06	46680.1	455097	115992	92200.6	719660	222295	0.173	0.546018
Acetate	59.0139	C00033	Negative	3.91681e+06	1.37462e+07	2.0878e+07	4.75954e+06	2.24855e+07	2.71798e+06	7.48929e+06	4.87107e+06	6.49686e+06	6.37471e+06	4.48934e+06	3.75339e+06	2.57569e+06	3.57563e+06	9.31623e+06	4.87401e+07	4.23141e+07	8.64519e+06	1.7499e+07	1.33985e+07	7.38309e+06	1.46704e+07	1.31873e+07	1.32305e+07	1.51232e+07	3.28827e+06	1.31303e+07	1.98881e+07	1.209	0.006229
Glycolaldehyde	59.0139	C00266	Negative	2.49432e+06	1.17315e+07	1.47019e+07	6.37647e+06	1.99442e+07	9.74717e+06	6.20606e+06	4.33487e+06	5.27844e+06	3.73107e+06	2.54754e+06	2.09168e+06	2.1586e+06	2.09165e+06	7.80969e+06	1.22517e+07	1.65261e+07	7.42016e+06	2.17586e+07	1.22953e+07	6.79837e+06	3.53317e+06	5.42512e+06	2.97877e+06	5.76403e+06	2.87568e+06	2.73089e+06	6.46369e+06	0.4092	0.278482
Acetone	59.0492	C00207	Positive	3.02739e+07	2.87991e+07	4.37235e+07	4.39677e+07	3.67969e+07	6.31617e+07	44420.6	3.34527e+07	6.41582e+07	5.3047e+07	7.59598e+07	3.99938e+07	3.46011e+07	5.59971e+07	1.78299e+07	1.00206e+08	6.96161e+07	3.30185e+07	7.00036e+07	7.81322e+07	2.43902e+07	1.7599e+07	1.4807e+08	3.90389e+07	7.59469e+07	4.2143e+07	4.24819e+07	4.85858e+07	0.8299	0.267414
Carbamate	62.0239	C01563	Positive	5.43487e+06	9.30906e+06	1.30327e+07	7.92135e+06	9.07987e+06	9.30947e+06	1.18141e+07	1.1132e+07	5.79868e+06	3.86539e+06	6.55506e+06	1.13111e+07	9.1938e+06	1.01541e+07	1.38096e+07	3.89046e+07	5.62199e+07	2.74376e+07	2.92143e+07	3.74878e+07	1.99248e+07	5.31241e+07	4.40669e+07	1.68683e+07	4.17822e+07	1.10604e+07	5.06921e+07	4.20914e+07	1.873	<0.000001
Acrylic acid	71.0139	C00511	Negative	6.77352e+06	9.83692e+06	4.05236e+06	1.49229e+07	18022729	3.35287e+06	9.05409e+06	5.46368e+06	2.86717e+06	2.16566e+06	3.74038e+06	1.603e+06	3.76036e+06	2.8204e+06	3.96895e+07	3.15837e+07	9.93923e+06	2.15836e+07	2.21763e+07	6.67378e+06	2.8229e+07	1.04664e+07	1.34581e+07	2.09846e+07	1.47655e+07	3.83652e+07	1.2371e+07	3.04511e+07	1.941	3.2e-05
2-Butenal	71.0491	C19377	Positive	2.10152e+07	2.66158e+07	3.27229e+07	2.98628e+07	3.82779e+07	2.11084e+07	2.33503e+07	1.72939e+07	2.59007e+07	1.23019e+07	1.28293e+07	1.53073e+07	1.50626e+07	1.29061e+07	1.37747e+07	2.88561e+07	9.52463e+07	2.43752e+07	3.6095e+07	2.46486e+07	1.03132e+07	2.68798e+07	2.95977e+07	2.26048e+07	2.10534e+07	9.7792e+06	2.69389e+07	2.37849e+07	0.2296	0.334103
2-Methylpropanal	71.0503	C03219	Negative	1.08547e+06	708253	464760	577124	2.21793e+06	1.22585e+06	593981	474804	496462	533240	512454	335050	322640	235217	733566	673941	2.53167e+06	648203	885319	1.16934e+06	416354	261604	485744	419938	995925	197621	750269	860034	0.151	0.488791
Glyoxylic acid	72.9931	C00048	Negative	235948	411190	1.63316e+06	337657	913003	590166	359816	260993	96120.3	89729.5	160885	182261	54100.7	171709	674086	789050	450680	383321	948015	552037	242775	334557	333545	3.50988e+06	394158	525067	745606	260824	1.059	0.034944
D-Lactaldehyde	73.0295	C00937	Negative	7.21601e+06	1.54424e+07	1.95623e+07	5.24434e+07	2.96165e+07	3.04973e+06	6.43598e+06	3.49263e+06	6.44091e+06	2.5615e+06	3.68479e+06	2.96998e+06	3.08326e+06	2.35738e+06	7.46341e+06	3.77887e+07	3.07572e+07	1.96736e+07	3.27429e+07	5.42394e+06	6.80845e+06	6.06703e+06	6.56702e+06	8.71784e+06	4.18888e+06	3.14157e+06	2.89125e+06	2.92237e+06	0.3368	0.418426
Propionate	73.0295	C00163	Negative	3.15323e+06	9.35174e+06	1.219e+07	7.44516e+06	1.74819e+07	2.40769e+06	4.43331e+06	2.6519e+06	3.11965e+06	2.22868e+06	2.22393e+06	3.07922e+06	2.02561e+06	2.76951e+06	1.96532e+08	3.57245e+07	3.12521e+08	6.09866e+08	1.96111e+07	5.41476e+06	5.51286e+06	6.5699e+06	5.04715e+06	5.4565e+07	4.21904e+06	3.8296e+06	8.47627e+06	6.86347e+06	2.272	0.007722
Butanal	73.0648	C01412	Positive	1.05703e+07	1.05149e+07	1.53791e+07	1.32769e+07	1.2248e+07	9.1857e+06	7.74381e+06	6.45076e+06	7.82901e+06	6.60281e+06	4.31379e+06	5.97965e+06	9.52738e+06	6.45649e+06	4.79195e+06	5.80428e+06	9.48645e+06	5.35099e+06	6.13172e+06	8.14711e+06	3.6255e+06	5.05105e+06	4.44016e+06	6.63244e+06	4.90992e+06	8.92098e+06	7.00427e+06	5.15317e+06	-0.5318	0.008754
Glycolic acid	75.0088	C03547	Negative	2.408e+07	4.6998e+07	5.00601e+07	3.22314e+07	6.10108e+07	1.98264e+07	3.00384e+07	1.99574e+07	2.48921e+07	1.08405e+07	1.10512e+07	1.0207e+07	1.10537e+07	6.83954e+06	2.53352e+07	4.43404e+07	5.72725e+07	3.12298e+07	6.0516e+07	2.15687e+07	2.75819e+07	2.42439e+07	2.84425e+07	1.12462e+07	1.19919e+07	1.03029e+07	1.18367e+07	1.05129e+07	0.1055	0.542564
Glycine	76.0393	C00037	Positive	4.69727e+06	3.61893e+06	3.38336e+06	3.40326e+06	3.19062e+06	4.15887e+06	3.46717e+06	3.90884e+06	3.3601e+06	4.59436e+06	3.91688e+06	907240	4.07518e+06	734525	5.76811e+06	6.6731e+06	3.18794e+06	6.20789e+06	5.03848e+06	758411	6.91916e+06	4.0693e+06	3.36848e+06	6.4103e+06	3.69111e+06	6.93171e+06	3.54412e+06	6.065e+06	0.5281	0.119637
Benzene	79.0542	C01407	Positive	1.68772e+06	711311	287662	303600	256927	1.95922e+06	151813	2.78987e+06	4.13539e+06	413505	1.54741e+06	1.71652e+06	1.38977e+06	5.98058e+06	966929	3.84721e+06	154189	413497	4.53979e+06	4.69467e+06	3.85023e+06	4.8508e+06	3.61092e+06	1.84143e+06	785169	504054	4.13615e+06	2.59407e+06	0.8287	0.191311
Pyridine	80.0494	C00747	Positive	7.66566e+07	1.89248e+07	1.48098e+07	2.96014e+07	9.75112e+06	5.00291e+08	3.59513e+07	4.72276e+07	3.97289e+07	6.35588e+07	3.33619e+07	6.77356e+07	7.18792e+07	6.60018e+07	1.83395e+07	8.28164e+06	1.05313e+08	1.02562e+07	6.62345e+06	2.8271e+07	1.15642e+07	1.36712e+07	4.90836e+06	3.36329e+07	2.16285e+07	1.51276e+07	2.22569e+07	3.72159e+07	-1.38	0.012424
O-ureido-l-serine	82.537	C20639	Positive	3.21431e+07	3.49163e+07	4.43593e+07	4.08406e+07	2.83881e+07	2.30597e+07	3.85162e+07	3.47892e+07	4.84171e+07	9.44744e+07	9.30182e+06	3.60422e+07	2.88794e+07	1.40029e+08	3.62406e+07	198516373	6.38066e+07	196115064	2.36493e+08	1.0072e+08	1.55229e+08	118360392	2.0668e+08	3.37413e+08	1.85206e+08	5.37978e+07	1.31569e+08	1.01625e+08	1.785	6.2e-05
S-(2-Aminoethyl)-L-cysteine	83.0385	HMDB0033518	Positive	1.90424e+07	4.17706e+07	4.02011e+07	4.3933e+07	3.7457e+07	1.81417e+07	4.60319e+07	1.6873e+07	4.84324e+07	1.59642e+07	8.17252e+06	7.7141e+06	7.90157e+06	1.39475e+07	1.85922e+07	4.13058e+07	3.80681e+07	4.4599e+07	3.78374e+07	1.80815e+07	4.42441e+07	1.65928e+07	4.83292e+07	1.45595e+07	8.13228e+06	8.40574e+06	8.32422e+06	1.43212e+07	-0.005407	0.609135
Diacetyl	85.0295	C00741	Negative	2.05155e+06	4.96188e+06	4.49156e+06	3.59485e+06	8.6341e+06	1.80044e+06	2.79852e+06	2.30566e+06	2.40465e+06	2.14706e+06	839275	1.13886e+06	702746	1.45902e+06	2.24992e+06	3.92123e+06	5.65374e+06	2.34371e+06	7.1856e+06	1.55428e+06	2.11461e+06	1.51202e+06	1.96323e+06	691585	1.02411e+06	855199	617834	435534	-0.4273	0.286735
(S)-2-Methylbutanal	85.0659	HMDB0031525	Negative	142402	161509	25920	1.62238e+06	30350.1	13622.4	1.20408e+06	17857.7	785868	1.78591e+06	56291.5	36438.2	20006.2	21109.5	1.66769e+07	2.27477e+07	30894.3	7.51702e+06	6.57986e+06	870266	6.33638e+06	3.40583e+06	153676	5.17269e+06	6.7661e+06	6.18908e+06	2.17847e+06	23788.5	4.332	0.001363
Cyclohexane	85.1011	C11249	Positive	902941	4.08749e+06	1.97649e+06	5996427	3.57837e+06	4.05787e+06	5.34754e+06	1.18027e+06	5.12745e+06	2.57291e+06	1.90523e+06	597219	818301	255604	928582	1.52225e+06	2.99769e+06	3.37402e+06	1.20622e+06	783825	2.77785e+06	1.03491e+06	2.87399e+06	1.17268e+06	1.19759e+06	836713	854913	849733	-0.5042	0.236363
Acetone cyanhydri	86.06	C02659	Positive	1.16433e+07	6.81914e+06	4.57112e+06	7.52267e+06	5.29116e+06	4.97095e+06	8.47032e+06	1.0448e+07	7.5809e+06	1.44112e+07	7.58385e+06	8.89227e+06	4.29974e+06	4.00832e+06	1.76673e+08	1.24782e+08	5.07767e+06	4.417e+07	1.88383e+07	1.11193e+07	174087753	3.81464e+07	2.84893e+07	3.82609e+07	1.66915e+07	8.11468e+07	3.51139e+07	1.75102e+08	2.585	2.1e-05
Cyclopentylamine	86.0963	HMDB0250671	Positive	7.82745e+08	1281821587	3.42647e+08	837543521	5.0224e+08	4.3706e+08	3.08686e+08	5.07342e+08	6.81656e+08	5.34698e+08	4.53557e+08	6.37079e+08	5.86513e+08	5.08058e+08	5148797939	5409326111	6.26356e+08	7100827180	4858013493	5049251726	5051015371	4904864640	3531999643	4615223684	4843549717	5232655093	4598033251	5.09284e+08	2.697	<0.000001
Pyruvate	87.0088	C00022	Negative	5.67398e+06	8.35108e+06	8.50588e+06	7.32634e+06	1.06329e+07	3.65242e+06	7.31942e+06	4.25975e+06	4.98748e+06	2.76264e+06	4.7778e+06	4.20112e+06	3.15638e+06	4.8103e+06	3.73293e+07	1.68852e+07	9.26476e+06	2.92048e+07	1.2804e+07	4.15229e+06	4.21543e+07	1.24692e+07	7.96742e+06	1.16958e+07	9.62359e+06	3.00223e+07	3.72546e+06	7.20271e+06	1.272	0.001687
Crotonic acid	87.044	C01771	Positive	1.08652e+07	1.62553e+07	1.04697e+07	3.07881e+06	1.07754e+07	9.34009e+06	3.21347e+06	1.31174e+07	3.48878e+06	1.43755e+07	1.01216e+07	9.62597e+06	7.47131e+06	8.21204e+06	3.09583e+08	2.10006e+08	1.93232e+07	6.41105e+07	6.37281e+07	2.42882e+07	2.85339e+08	105130448	1.33457e+07	6.64018e+07	1.10181e+07	1.51611e+08	6.41456e+07	3.33258e+08	3.134	6e-06
Isobutyrate	87.0452	C02632	Negative	717618	182099	766944	638828	848034	440234	821009	711252	471004	692783	670316	1.17464e+06	744572	2.29887e+06	2.90925e+06	7.43907e+06	1.2653e+06	1.30228e+06	2.31307e+06	1.65835e+06	883577	989044	1.81128e+06	665454	2.47588e+06	2.02992e+06	5.18173e+06	4.35903e+06	1.525	0.000389
Butyrate	87.0452	C00246	Negative	4.6939e+06	3.67387e+06	4.56142e+06	4.5245e+06	5.45474e+06	3.55898e+06	3.6879e+06	3.24292e+06	3.00449e+06	2.50428e+06	3.75531e+06	3.70596e+06	3.8802e+06	2.74815e+06	3.54917e+06	6.58114e+06	3.1945e+07	6.27296e+06	1.22017e+07	1.03197e+07	557581	8.6498e+06	7.6843e+06	9.56937e+06	9.98886e+06	2.0739e+06	1.16223e+07	9.2599e+06	0.8784	0.038685
(R)-Acetoin	87.0452	C00810	Negative	28950.1	33348.1	34972.1	33921.6	38783.7	28371.1	34184.2	30934.7	30359.6	54825.5	28708.8	28652.6	26775.1	26010.1	320454	101884	87025.8	274373	61123.6	253682	330320	52168.2	92756.1	407623	346365	98370.1	495542	293774	2.488	<0.000001
Sarcosine	88.0404	C00213	Negative	1.25749e+06	1.6166e+06	298453	1.81018e+06	1.31418e+06	1.19321e+06	1.70329e+06	808368	1.12662e+06	1.67654e+06	1.37114e+06	1.62868e+06	1.37007e+06	1.50473e+06	1.96025e+06	2.09907e+06	2.22794e+06	2.41981e+06	1.63353e+06	1.30692e+07	2.13813e+06	1.70153e+06	1.13703e+06	2.21991e+06	1.05659e+06	2.05729e+06	1.85047e+06	1.42045e+06	0.7323	0.026356
L-Alanine	88.0404	C00041	Negative	2.90103e+06	3.81437e+06	2.89167e+06	3.72971e+06	3.72253e+06	2.56471e+06	3.91775e+06	2.39397e+06	1.04001e+06	3.01811e+06	3.35251e+06	3.01551e+06	2.76705e+06	2.3795e+06	4.4828e+06	6.66425e+06	3.82178e+06	8.88042e+06	5.69265e+06	6.61331e+06	7.12541e+06	5.5963e+06	3.8687e+06	5.27322e+06	6.34345e+06	5.11578e+06	6.50626e+06	3.13518e+06	0.941	3e-05
D-Alanine	88.0404	C00133	Negative	2.42186e+06	2.1625e+06	1.94095e+06	2.32606e+06	2.23097e+06	1.49023e+06	2.1691e+06	1.55074e+06	1.83905e+06	1.91763e+06	1.23331e+06	1.57361e+06	1.2621e+06	1.74304e+06	5.25719e+06	6.70379e+06	4.01568e+06	5.86979e+06	4.72175e+06	3.4661e+06	6.03252e+06	4.43462e+06	2.49522e+06	4.9688e+06	5.56965e+06	5.24057e+06	5.22721e+06	3.28401e+06	1.366	<0.000001
Morpholine	88.0756	C14452	Positive	1.15555e+07	1.05124e+07	1.09117e+07	1.07695e+07	1.23275e+07	1.12839e+07	1.05353e+07	1.27441e+07	1.10796e+07	9.8892e+06	9.62146e+06	9.37447e+06	9.30887e+06	8.68283e+06	1.02189e+07	1.01974e+07	1.01492e+07	9.33349e+06	1.09824e+07	1.10217e+07	1.00864e+07	1.19765e+07	1.04244e+07	8.8405e+06	9.18948e+06	8.96305e+06	8.88777e+06	8.42929e+06	-0.09867	0.113699
Putrescine	89.1072	C00134	Positive	2.3712e+06	2.17204e+08	1.57758e+08	2.24556e+08	484479	2.54764e+07	2.14395e+08	1.242e+08	1.43777e+08	1.60716e+07	6.48167e+07	4.09335e+06	3.69764e+07	2.649e+06	2.22649e+08	2.42075e+08	4.06901e+08	3.81201e+07	8.44708e+07	6.87099e+07	3.68321e+07	2.27137e+07	2.20133e+08	2.62704e+07	2.57411e+08	2.69315e+08	2.48578e+07	2.22045e+08	1.755	0.072847
L-Lactate	89.0244	C00256	Negative	1.69273e+07	1.61418e+07	1.40174e+07	1.75673e+07	1.56665e+07	7.58446e+06	2.32495e+07	9.06798e+06	9.56468e+06	9.53721e+06	1.19365e+07	2.90556e+07	6.91615e+06	7.27332e+06	3005103035	852101960	1.95893e+07	2283950597	1.43118e+08	1.24909e+07	3014448750	1.13278e+08	1.6405e+07	3.43085e+08	5.86835e+07	3021473815	1.07946e+08	5.56428e+07	4.08	9.2e-05
D-Lactate	89.0244	C00186	Negative	7.29802e+07	8.93032e+07	4.85907e+07	6.3792e+07	6.53565e+07	3.40509e+07	7.32603e+07	4.23677e+07	9.56468e+06	3.47384e+07	5.1223e+07	1.28614e+08	3.04048e+07	3.5142e+07	3232506770	7.5933e+08	5.25623e+07	1757192551	7.29811e+07	3.90832e+07	3978773976	1.12551e+08	3.75475e+07	3.16518e+08	3.03161e+07	2816112497	1.20572e+08	4.88256e+07	2.308	0.008955
β-Alanine	90.0548	C00099	Positive	5.17122e+07	3.09654e+07	1.41894e+07	2.63499e+07	1.50309e+07	4.48073e+07	5.26847e+07	1.94728e+07	1.45026e+07	4.07905e+07	9.47904e+07	6.53248e+06	2.46649e+07	1.63039e+07	2.34379e+08	2.9743e+08	7.56282e+07	1.92446e+08	9.36894e+07	2.76214e+08	147968130	1.2038e+08	3.56211e+07	3.21501e+08	9.74527e+07	2.30927e+08	116462495	9.08527e+07	2.448	2e-06
Toluene	91.0553	C01455	Negative	4.43604e+07	2.5253e+07	4.4334e+07	4.23378e+07	5.46278e+07	3.47137e+07	4.16555e+07	2.41934e+07	5.85625e+06	2.58533e+07	4.16853e+07	3.19388e+07	2.95086e+07	2.57015e+07	1.09524e+07	49007.8	8.60345e+07	149925	1.55476e+06	2.46407e+06	596688	484910	1.78744e+06	858924	1.5023e+06	1.54869e+06	1.20075e+06	4.45454e+06	-4.419	8e-06
Phenol	93.0346	C00146	Negative	524633	498748	523887	518195	584837	970518	598086	526629	499811	463198	481537	355615	307366	189070	602106	616402	800796	517648	633901	535466	506646	511739	498617	356279	581123	366765	488765	224863	0.06746	0.520504
2-Hydroxypyridine	94.0299	C02502	Negative	600733	350041	365341	105768	577165	246812	279366	482281	183716	394153	282946	571276	200124	501992	286461	542535	98431.7	306534	794454	577056	398562	470341	258353	467707	385495	287405	414266	357305	0.1511	0.452612
phenylamine	94.065	C00292	Positive	983478	624702	1.25092e+07	1.54336e+07	4.02363e+06	181764	2.97053e+06	1.85115e+06	538278	1.49895e+07	295931	1.59376e+07	1.86242e+06	8.47947e+06	636056	1.43811e+06	549879	716554	1.26071e+06	1.14904e+06	592652	668814	1.08005e+06	6.27351e+06	973999	1.35871e+06	530524	3.75783e+06	-1.159	0.105482
Sulfate	96.9602	C00059	Negative	1.44005e+08	159748525	1.62005e+08	1.78062e+08	1.63642e+08	1.3968e+08	1.57549e+08	1.58201e+08	1.86262e+08	1.38565e+08	1.35888e+08	1.27783e+08	1.36979e+08	8.7135e+06	113490260	1.48055e+08	2.30422e+08	1.37754e+08	1.61018e+08	1.37827e+08	1.3782e+08	1.3809e+08	145753014	1.03331e+08	1.30219e+08	8.86109e+07	9.71097e+07	9.86397e+07	0.06178	0.573543
Phosphate	96.9694	C00009	Negative	3.469e+08	4.93038e+08	3.80111e+08	4.24216e+08	4.50528e+08	6.63676e+08	4.58701e+08	3.36975e+08	4.9312e+08	3.32314e+08	4.74217e+08	3.0421e+08	2.9294e+08	3.67544e+08	2.76228e+08	3.95989e+08	4.94837e+08	424454910	5.89784e+08	6.75661e+08	4.80262e+08	3.70594e+08	4.0762e+08	2.77335e+08	6.75343e+08	4.11618e+08	3.03001e+08	340936457	0.05032	0.525275
Succinic anhydride	99.0088	C19524	Negative	325199	1.64153e+06	498215	409091	910982	356594	242222	624356	171491	181715	410184	257486	101090	123802	66629.1	890821	2.22164e+07	2.24924e+07	1.83133e+06	128091	387291	839216	461980	2.00395e+06	324407	351261	728796	1.84161e+06	1.462	0.064132
2-Piperidinone	100.076	HMDB0011749	Positive	2.22652e+08	2358310888	3.36896e+08	2226263158	7.15537e+08	1.59493e+08	1773106254	8.50263e+07	3.68082e+08	5685948669	3.10466e+08	4.32664e+08	7.17338e+08	3.31298e+08	1.09011e+08	7.95903e+07	4.96335e+08	1.29752e+08	7.54255e+07	2.10815e+08	9.55666e+07	8.26379e+07	7.92254e+07	1.44022e+08	3.4718e+08	1.91454e+08	1.25684e+08	8.70443e+07	-2.109	0.000766
2-Ketobutyrate	101.024	C00109	Negative	1.13338e+06	1.4178e+07	1.68892e+07	6.90876e+06	2.66365e+07	920770	1.8017e+06	964543	4.75418e+06	1.08151e+06	803166	859776	597524	1.02672e+06	1.11369e+07	5.39753e+07	2.29972e+07	7.66206e+06	8.80798e+06	1.52936e+07	1.42479e+07	1.69947e+07	2.38041e+07	1.52951e+07	1.75183e+07	8.8705e+06	1.70779e+07	9.75086e+06	2.674	0.000131
Succinic semialdehyde	101.024	C00232	Negative	7.02078e+06	27716631	3.37805e+07	1.33611e+07	5.25374e+07	2.72442e+06	11395587	6.61655e+06	9.43934e+06	2.39326e+06	3.07394e+06	1.84452e+06	3.50149e+06	1.76365e+06	2.09362e+07	3.562e+07	3.84791e+07	1.74429e+06	6.14836e+07	8.01461e+06	3.26372e+06	4.98509e+06	1.26523e+07	1.37304e+07	8.705e+06	7.99155e+06	8.13503e+06	9.45056e+06	0.6403	0.256829
Tiglic acid	101.06	C08279	Positive	1.07009e+07	7.25857e+08	3.45808e+07	7.91099e+08	1.74587e+07	1.85061e+07	6.53696e+08	1.76432e+07	7.16612e+06	1270311785	1.7762e+07	2.10809e+07	2.51997e+07	1.42472e+07	5.96567e+08	1.82761e+08	6.41298e+08	4.8048e+08	2.56764e+08	1093149377	6.0666e+08	5.3871e+08	1.77258e+08	1.52175e+08	4.4073e+08	2.36059e+08	3.40588e+08	2.55953e+08	2.821	0.002045
2-Methylbutyrate	101.061	C18319	Negative	25248.2	535492	234355	225285	307846	21933.8	249990	58457.7	117223	244688	276030	221909	126220	167933	74131.1	58811.4	300375	64706.7	208407	53291.4	60848.4	57340.5	42602.8	79205.2	277482	67963.9	67963.9	45743.2	-0.8556	0.07849
Isovalerate	101.061	C08262	Negative	5.42924e+06	7.43819e+06	4.80426e+06	7.85279e+06	6.16912e+06	4.2381e+06	7.01172e+06	3.63083e+06	4.11904e+06	5.11108e+06	5.08098e+06	4.19968e+06	4.02899e+06	3.62282e+06	754622	86159.2	8.01434e+06	96179.1	432418	660537	126023	377582	1.12025e+06	261127	704829	253877	343466	2.88791e+06	-3.387	2e-06
Valerate	101.061	C00803	Negative	9.15735e+06	2.50546e+06	8.15886e+06	2.50486e+06	7.5549e+06	6.60335e+06	2.01988e+06	6.16413e+06	5.51266e+06	1.30996e+06	7.26968e+06	6.86434e+06	6.87693e+06	6.0699e+06	876302	150209	1.20139e+07	30628.6	334490	1.42878e+06	29066.5	645072	1.69021e+06	170905	745807	259253	412135	4.7447e+06	-3.314	0.000196
acetoacetamide	102.055	C11106	Positive	1.28774e+07	6.17211e+06	4.23606e+06	5.17144e+06	9.21298e+06	1.04337e+07	2.77001e+06	9.75495e+06	804447	1.2515e+07	7.47241e+06	4.55325e+06	7.66634e+06	4.44868e+06	4.35396e+07	8.26959e+07	6.71094e+06	4.06762e+07	65469455	6.55246e+06	3.40532e+07	5.95474e+07	2.38084e+07	5.44426e+07	3.43173e+07	5.35622e+07	4.0236e+07	1.11571e+07	2.43	2.1e-05
L-alpha-Aminobutyric acid	102.056	C02356	Negative	194148	3.51933e+06	223019	3.31476e+06	551738	487833	580213	134159	1.64209e+06	1.0319e+06	339275	211040	220949	101636	1.88017e+06	3.76687e+06	3.18918e+06	3.61173e+06	4.17957e+06	3.92945e+06	983950	2.5551e+06	7.33403e+06	2.81468e+06	4.27994e+06	1.89663e+06	2.69406e+06	1.71517e+06	2.6	4e-05
Hexylamine	102.128	C08306	Positive	365662	373469	1.34397e+06	1.79251e+06	855424	328772	844809	1.54106e+06	552842	3.01531e+06	408390	745609	500489	2.61412e+06	314390	528630	1.2881e+06	885804	581911	292625	791565	2.09339e+06	770639	3.85096e+06	404394	883969	722070	2.81748e+06	0.03862	0.59604
Glycylglutamine	102.553	HMDB0028839	Positive	64077.5	178285	224525	208477	170088	113847	153130	54261.4	1.2675e+06	177841	80814.9	110410	77389.3	50777.7	1.55494e+06	956177	797122	954809	1.39962e+06	941113	1.13438e+06	1.1061e+06	797232	1.41281e+06	1.26117e+06	1.65652e+06	993067	1.08859e+06	3.048	<0.000001
3-Hydroxybutyric acid	103.04	C01089	Negative	4.82269e+06	7.42913e+06	9.93746e+06	1.47421e+07	1.09416e+07	5.57037e+06	9.94555e+06	5.67443e+06	5.45499e+06	3.85393e+07	6.29601e+06	5.44808e+06	4.69821e+06	5.34363e+06	1.02566e+07	5.51791e+07	4.08349e+07	5.28528e+06	1.2499e+07	3.2483e+07	1.68145e+07	8.80856e+06	2.48487e+07	8.82784e+06	2.85877e+07	2.38652e+07	1.59356e+07	2.74647e+07	1.228	0.002822
GABA	104.07	C00334	Positive	5.42357e+07	3.22417e+07	1.22042e+07	1.97885e+07	1.78573e+07	2.39031e+07	1.15423e+07	2.77205e+07	3.2357e+07	5.72367e+07	3.94106e+07	4.03503e+07	1.1609e+07	1.59618e+07	6.12683e+08	4.06208e+08	7.9009e+07	1.36697e+08	1.43946e+08	9.54557e+07	5.61251e+08	2.03027e+08	8.11785e+07	1.13889e+08	9.55797e+07	3.04527e+08	1.5697e+08	6.72085e+08	2.985	<0.000001
Choline	104.107	C00114	Positive	1.02163e+07	1.79322e+07	3.75185e+07	7.43566e+07	2.86304e+07	7.3621e+07	3.91033e+07	1.12369e+07	3.19752e+07	1.03221e+08	5.9677e+07	1.10899e+07	9.47935e+06	1.37055e+07	1.82016e+08	1328492781	1.5837e+08	1771623665	1506785343	1276470008	1659650406	844776361	165936024	4.84115e+07	1551824454	7.24424e+08	9.26313e+08	943443816	4.517	<0.000001
L-glyceric acid	105.019	HMDB0006372	Negative	49078.8	129669	77454.7	69410.8	160571	49096.8	147182	66920	50254.2	37850.1	46008.1	41122.8	45906.8	41205.5	241062	1.40212e+06	306980	198591	2.05504e+06	192144	491264	880619	708353	2.55785e+06	480508	329269	274702	782247	3.103	<0.000001
Serine	106.05	C00065	Positive	95431	112239	104961	138975	101079	83275.7	95293.3	89836.3	98024.6	130194	76295	87607.6	89082.8	90826.3	930725	334746	127488	161823	350292	214709	317496	526246	119383	500200	106351	1.50597e+06	93574	177490	1.475	0.000389
p-Cresol	107.05	C01468	Negative	2.64747e+06	696526	1.45045e+06	978687	1.6977e+06	1.90487e+06	1.04421e+06	509502	327807	922190	887343	1.75261e+06	2.15685e+06	1.36286e+06	1.15487e+06	210806	2.78495e+06	215525	173893	551141	226014	315202	187441	243742	453083	313894	579051	376728	-1.576	0.000704
Pyrocatechol	109.03	C00090	Negative	1.41901e+06	3.66994e+06	4.64593e+06	2.01485e+06	6.83149e+06	1.23632e+06	1.92146e+06	1.35557e+06	1.74627e+06	881707	1.06198e+06	951276	995091	990169	7.55486e+06	9.18604e+06	1.9678e+07	6.21093e+06	1.59496e+07	1.00812e+07	4.14355e+06	8.91882e+06	8.5204e+06	7.86393e+06	8.83555e+06	6.25116e+06	7.85935e+06	7.7013e+06	2.333	<0.000001
Pyrrole-2-carboxylic acid	109.041	C05942	Negative	268137	56617.4	60344.4	856427	155648	95473.4	37796.1	98350.8	37031.7	98488.8	113296	31829.3	102712	490418	314211	112650	513580	303364	319333	919543	353302	75489.8	149540	149057	282806	320435	218472	637141	1.335	0.011763
Benzyl Alcohol	109.065	C00556	Positive	137449	3.85732e+06	3.39514e+06	3.07035e+06	3.00348e+06	521834	2.13043e+06	2.00216e+06	1.31606e+06	842336	148598	1.17872e+06	339654	1.1986e+06	1.7383e+06	2.0016e+06	3.50997e+06	1.45876e+06	2.37591e+06	3.78265e+06	1.28694e+06	2.72298e+06	2.00668e+06	3.03447e+06	1.96861e+06	2.61976e+06	2.14743e+06	2.24396e+06	1.059	0.03581
4-Aminophenol	110.06	C02372	Positive	172210	230757	264186	234441	242916	256781	215044	329760	218286	289186	225456	316390	238471	198691	278517	236641	250856	233687	252862	302895	180309	284817	223806	306278	260051	382049	239763	290548	0.1181	0.224803
L-Propargylglycine	112.04	C22138	Negative	486953	179935	766832	1.75013e+06	533804	116250	896561	149275	1.08347e+06	247493	144667	267624	147873	222329	461726	171617	3.12626e+06	655732	2.35136e+06	1.48601e+06	1.5726e+07	110393	1.18106e+06	1.59706e+06	331815	340041	3.38404e+06	975298	1.5	0.03083
1-Pyrroline-5-carboxylic acid	112.04	C03912	Negative	1.37174e+06	571686	1.36889e+06	1.04364e+06	1.85843e+06	559715	2.45925e+06	306217	721383	1.91057e+06	459933	594472	598254	1.26729e+06	3.88578e+06	2.36226e+06	1.54136e+06	8.20968e+06	4.10137e+06	1.65862e+06	2.46803e+07	7.75532e+06	1.89321e+06	5.77554e+06	2.02002e+06	4.78242e+06	5.49834e+06	2.86812e+06	2.136	2.8e-05
Cytosine	112.05	C00380	Positive	1.20749e+07	297565	238694	257635	4.70745e+06	1.91293e+06	269129	4.42436e+06	249157	666170	6.24336e+06	2.31981e+06	3.20638e+06	1.6999e+06	8.55892e+06	1.38294e+07	3.4379e+06	1.31015e+08	2.72663e+07	2.19103e+07	5.40751e+07	7.31009e+07	2.69449e+07	1.56267e+08	1.41121e+07	1.01958e+08	1.19257e+07	2.05687e+07	4.455	4e-06
Histamine	112.087	C00388	Positive	2.69822e+07	4.76258e+07	2.79708e+07	2.95247e+07	6.63016e+06	1.44369e+07	3.55283e+07	1.61693e+07	5.68419e+07	8.93428e+06	9.9708e+06	4.1791e+06	2.13676e+07	4.22335e+06	8.20157e+07	2.6673e+08	3.98642e+08	3.98193e+06	1.23175e+07	8.24364e+06	9.40162e+06	6.70686e+06	4.25258e+08	1.91041e+07	5.69323e+07	1.81995e+07	7.52073e+06	1.3106e+07	0.7637	0.266204
Uracil	113.034	C00106	Positive	8.09552e+06	1.10956e+07	1.32061e+07	7.00291e+06	4.41293e+07	4.47596e+06	1.46957e+07	5.28502e+06	5.59719e+07	4.49351e+06	6.68317e+06	6.44159e+06	5.55259e+06	7.08365e+06	6.37968e+07	7.05691e+06	2.30713e+07	1.0672e+08	5.2434e+07	5.03701e+07	9.95836e+07	1.1017e+07	3.94276e+07	2.0447e+07	2.93829e+07	6.0914e+07	7.57192e+07	1.08308e+07	1.861	0.000846
Maleamate	114.02	C01596	Negative	155618	201759	506470	551046	349895	136582	161523	146935	176246	131805	189578	87930.4	52030.6	134389	96691.2	377983	432453	790048	1.1843e+06	479940	355971	144647	1.64371e+06	1.09168e+06	368645	385932	402907	1.72378e+06	1.513	0.002051
D-Proline	114.056	C00763	Negative	2.79288e+06	2.29076e+06	575985	1.48912e+06	1.94808e+06	1.88176e+06	1.55345e+06	2.41559e+06	414329	988236	1.83267e+06	2.51593e+06	1.97182e+06	1.49413e+06	4.52929e+06	6.15804e+06	2.92059e+06	3.09567e+06	3.25875e+06	2.83827e+06	693499	4.63024e+06	2.79273e+06	3.37005e+06	2.68787e+06	3.68351e+06	1.03286e+06	3.02378e+06	0.8818	0.01349
Creatinine	114.066	C00791	Positive	518174	2.31811e+06	217301	545017	1.53255e+06	352648	380482	592720	282414	1.10052e+07	217909	772957	416621	388062	634182	4.95522e+06	1.26305e+07	9.95466e+06	2.9784e+06	412904	1.13061e+06	1.0054e+06	6.22864e+06	9.59623e+06	1.14742e+06	1.31502e+06	1.1652e+06	990198	1.803	0.009892
Fumarate	115.004	C00122	Negative	357921	2.82593e+06	3.03005e+06	3.51206e+06	4.08376e+06	364665	2.51219e+06	2.98419e+06	2.31853e+06	2.1437e+06	523502	2.9988e+06	432322	2.07107e+06	5.69922e+06	5.74139e+06	8.56881e+06	5.48589e+06	5.76265e+06	8.19423e+06	2.95748e+06	6.21306e+06	4.91171e+06	1.20592e+07	6.04963e+06	6.81717e+06	5.48917e+06	1.33097e+07	2.006	6.1e-05
2-Oxopentanoic acid	115.04	C06255	Negative	1.88338e+06	2.24283e+06	2.91325e+06	2.20845e+06	3.56846e+06	1.70277e+06	1.78146e+06	1.5338e+06	1.39239e+06	1.59461e+06	1.53973e+06	1.37232e+06	1.3905e+06	1.09544e+06	2.25567e+06	2.54382e+06	3.05674e+06	1.90749e+06	3.65247e+06	1.7601e+06	2.05128e+06	1.95312e+06	2.06766e+06	1.67947e+06	1.33361e+06	1.24522e+06	1.53793e+06	1.19736e+06	0.1092	0.426001
3-Oxopentanoic acid	115.04	C02233	Negative	3.58223e+06	5.77697e+06	5.42556e+06	4.26584e+06	6.49834e+06	3.23054e+06	4.16304e+06	2.90049e+06	3.73654e+06	2.70053e+06	2.47411e+06	2.48662e+06	2.39705e+06	2.27686e+06	4.30393e+06	5.36434e+06	6.01122e+06	4.0133e+06	6.82845e+06	3.45235e+06	4.04948e+06	3.21389e+06	3.81242e+06	2.85402e+06	2.9874e+06	2.62448e+06	2.58646e+06	2.8049e+06	0.09613	0.4596
Caproic acid	115.077	C01585	Negative	274252	77429.2	364279	177770	207661	440261	62493.8	63188.1	2.03861e+06	162825	2.11452e+06	610430	564413	491633	328532	42099.2	8.4951e+06	164424	124269	1.16907e+06	47045	62950.8	1.49509e+06	53678.7	2.09302e+06	796263	540192	1.52717e+06	0.2829	0.520504
L-Prolinamide	115.087	HMDB0253910	Positive	9.57946e+07	1.06743e+08	1.09346e+08	1.22479e+08	1.03524e+08	1.367e+08	1.19712e+08	1.13225e+08	1.16801e+08	1.09341e+08	1.14489e+08	2.5051e+07	9.57904e+07	7.33842e+07	6.88184e+07	9.75064e+07	6.76956e+07	1.58387e+08	1.21952e+08	1.54049e+08	9.42816e+07	1.58283e+08	8.47231e+07	168213106	7.84614e+07	9.46523e+07	1.57458e+08	1.34228e+08	0.1947	0.314089
2-Amino-3-oxobutanoate	116.035	C03508	Negative	650144	2.58546e+06	448850	605492	983458	495572	393792	458093	443991	309432	463104	451970	397737	323380	1.65023e+06	1.06191e+06	1.44511e+06	1.0915e+06	1.30111e+06	1.55353e+06	429920	1.32493e+06	975081	1.32333e+06	1.39148e+06	3.37302e+06	2.60595e+06	3.53847e+06	1.441	0.000136
Proline	116.07	C00148	Positive	378651275	1.2921e+08	2.33901e+08	1.82196e+08	2.23853e+08	1.98051e+08	2.35447e+08	3.20952e+08	1.57793e+08	1.61475e+08	2.6972e+08	2.28752e+08	2.61013e+08	1.81339e+08	3.39656e+08	1944016102	2.50738e+08	1032304255	9.76147e+08	4.5959e+08	3.20821e+08	5.55195e+08	8.57611e+08	2166456339	163230025	5.05181e+08	5.40226e+08	5.37526e+08	1.44	0.000209
Succinate	117.019	C00042	Negative	7.16321e+06	5.58971e+06	9.9541e+06	1.88867e+07	6.95647e+06	6.16034e+06	6.26226e+06	4.29495e+06	4.69183e+06	3.63322e+06	8.71313e+06	1.08782e+07	7.2842e+06	9.58631e+06	7.81419e+08	105973858	1195775909	2491988328	6.97818e+06	3.66403e+06	1.78525e+06	1.64718e+07	7.07656e+06	2.38951e+08	4.44299e+06	3.80281e+06	2.37042e+07	2.8795e+06	2.034	0.061458
2-Hydroxyvaleric acid	117.056	HMDB0001863	Negative	7.24227e+06	8.56353e+06	4.38275e+06	5.27168e+07	5.56673e+06	5.35483e+06	3.66312e+07	3.60674e+06	1.96794e+07	1.49562e+07	4.39559e+06	4.54846e+06	1.9652e+06	5.85122e+06	1.62743e+08	1.4933e+08	5.35663e+06	9.67373e+07	7.53726e+07	3.61297e+07	6.44932e+07	5.20462e+07	1.12353e+07	103023603	1.08315e+08	8.42053e+07	6.30195e+07	5.06799e+06	2.61	0.000296
3-Hydroxyvaleric acid	117.056	HMDB0000531	Negative	9.97908e+06	5.14281e+06	4.55636e+06	2.93046e+07	5.0809e+06	8.98559e+06	1.94903e+07	3.35871e+06	2.07986e+06	4.73245e+06	4.57714e+06	4.38939e+06	3.08943e+06	4.38446e+06	4.74826e+06	2.07473e+06	4.65288e+06	6.17504e+07	4.56819e+07	5.7374e+06	1.83e+06	1.64352e+06	1.63861e+06	2.56836e+06	2.8535e+06	2.39591e+06	1.6844e+06	7.08297e+06	-0.4407	0.354911
Indene	117.07	HMDB0253451	Positive	3.81982e+07	2.28833e+07	1.9728e+07	2.71572e+07	1.97444e+07	3.7194e+07	3.19803e+07	3.06482e+07	3.14744e+07	5.72144e+07	4.76378e+07	6.24389e+07	5.66423e+07	5.03699e+07	4.18133e+07	2.10486e+07	2.07622e+07	2.99797e+07	1.91231e+07	3.75578e+07	2.76159e+07	2.27846e+07	2.5953e+07	5.04983e+07	4.8882e+07	4.99372e+07	5.20745e+07	5.29266e+07	-0.08802	0.502408
Homocysteine thiolactone	118.032	HMDB0002287	Positive	872541	67677.7	285304	380111	108217	327593	186217	392377	433987	158154	340497	758652	1.33748e+06	57554.3	87048.5	86765	733016	121707	93785.5	1.40533e+06	96644.8	207293	263064	123682	478912	72195.6	384806	84686.2	-0.6018	0.238497
L-Homocysteine	118.032	C00155	Positive	4.05385e+06	1.98067e+06	786525	3.30003e+06	2.2512e+06	3.08525e+06	1.76043e+06	3.07201e+06	1.86203e+06	1.37305e+06	949159	2.56083e+06	3.28711e+06	850574	324498	296420	4.77079e+06	343039	306818	3.91349e+06	330242	279554	636577	246334	935263	284363	401278	257398	-1.96	0.000317
Indole	118.065	C00463	Positive	332574	130655	129613	130576	125278	237889	193669	84470.7	90243.3	143214	282887	197670	308528	341384	2.89738e+06	147846	184524	2.94566e+06	2.48301e+06	114948	1.54525e+06	2.435e+06	94821.6	3.15197e+06	515923	2.63142e+06	1.07574e+06	2.9731e+06	2.391	0.000631
5-Aminovalerate	118.086	C00431	Positive	1.97933e+07	1666830518	4.28188e+07	1678006362	3.31491e+07	2.40188e+07	1326007768	2.28944e+07	3.97684e+07	2331273370	2.41853e+07	4.00245e+07	4.00135e+07	1.74418e+07	2437952771	1406322732	1902402617	2283236362	1454176898	2681155826	1321560725	2349562585	5.40636e+08	1666873292	1770549773	1695197852	1912846549	9.29089e+08	4.124	4.6e-05
L-Valine	118.086	C00183	Positive	6.02886e+07	5.26887e+08	4.7662e+07	4.79795e+08	5.34276e+07	5.5124e+07	3.60125e+08	4.48072e+07	1.04087e+08	8.80999e+08	5.10604e+07	4.50615e+07	9.91434e+07	4.20974e+07	6.34453e+08	4.63701e+08	6.63639e+08	6.63632e+08	4.27226e+08	9.72468e+08	3.63092e+08	6.77969e+08	4.00635e+08	5.89061e+08	6.09255e+08	5.11203e+08	5.98642e+08	2.72639e+08	2.306	6.2e-05
3,5,7-Octatriyn-1-ol	119.049	HMDB0038998	Positive	1.148e+06	517250	623845	155446	1.23285e+06	506621	127812	772213	246894	664638	324086	1.36631e+06	554955	423073	381298	9.55876e+06	245509	1.13348e+07	5.51586e+06	7.54818e+06	7.33975e+06	8.38336e+06	7.43216e+06	8.97657e+06	2.22807e+06	6.65819e+06	5.48289e+06	1.05354e+07	3.177	1.7e-05
L-Cysteine	120.013	C00097	Negative	56363.1	79145.6	79216.2	80572.1	72812.9	73313.4	71299.7	65956.3	77634.4	60488.8	58113	58802.1	56404.1	64891.8	795775	71559.8	476329	3.96435e+06	69719.4	54893.1	4.20234e+06	729524	93533.3	9.94173e+06	602880	5.846e+06	1.08268e+06	125605	3.115	0.000361
L-Threonine	120.065	C00188	Positive	6.21287e+06	1.96407e+06	3.63337e+06	5.08951e+06	4.19276e+06	5.29397e+06	4.10332e+06	3.35404e+06	2.30708e+06	4.34711e+06	4.4009e+06	1.0891e+06	746985	561793	2.34833e+07	3.38466e+07	921491	3.99181e+07	2.35031e+07	2.57546e+06	4.33179e+07	1.82786e+07	2.86404e+06	3.18779e+07	3.55972e+06	5.20499e+07	2.31535e+07	838756	2.022	0.007439
Picolinic acid	122.025	C10164	Negative	2.38314e+06	1.60449e+06	1.91474e+06	1.50094e+06	2.85221e+06	1.94716e+06	1.53603e+06	1.708e+06	1.35505e+06	2.27607e+06	1.82128e+06	1.94265e+06	1.88104e+06	2.05364e+06	3.21699e+06	5.00567e+06	9.06236e+06	2.92048e+06	6.62868e+06	8.82354e+06	2.30145e+06	6.52493e+06	6.01623e+06	6.98077e+06	5.68697e+06	1.8242e+06	6.36957e+06	1.93855e+06	1.299	2.1e-05
3-Hydroxybenzyl alcohol	123.045	C03351	Negative	1.04808e+06	1.86574e+06	2.24754e+06	1.23636e+06	2.69236e+06	870388	1.19479e+06	865810	1.11949e+06	502748	562659	580411	550832	536794	5.48928e+07	7.5498e+07	5.03921e+06	5.79727e+07	8.48338e+07	8.11181e+07	2.13157e+07	8.79904e+07	5.02878e+07	2.31762e+07	8.8882e+07	3.88227e+07	5.7894e+07	1.37245e+07	5.42	<0.000001
Nicotinamide	123.055	C00153	Positive	142429	2.06507e+06	612950	2.43751e+06	3.51439e+06	390802	2.81535e+06	104702	1.82769e+06	2.54655e+06	308070	164092	146629	119496	420486	352477	222813	383926	468610	263963	1.93598e+06	308188	243930	643361	1.0419e+06	257121	908482	591324	-0.3662	0.424035
Nicotinic acid	124.039	C00253	Positive	1.21684e+07	5.77805e+06	7.94951e+06	5.55395e+06	7.88567e+06	9.04863e+06	4.32551e+06	1.15728e+07	5.48364e+06	1.6693e+07	8.9817e+06	1.12827e+07	1.22666e+07	1.51724e+07	4.23549e+07	7.01388e+07	36475571	4.69624e+07	5.30484e+07	7.3944e+07	3.47734e+07	5.03468e+07	4.99784e+07	6.0627e+07	3.50707e+07	3.50252e+07	4.15665e+07	1.36239e+07	2.273	<0.000001
2-Acetylthiazole	126.002	HMDB0032964	Negative	47092.6	40417.9	47584	101354	47148.6	14612.8	6.36187e+06	23578.4	58741.7	3.13164e+06	68797.4	94918.4	1.53224e+06	62056.1	9.60154e+06	7.20191e+06	1.3901e+07	7.99908e+06	7.51693e+06	7.23482e+06	7.29692e+06	5.03999e+06	5.16081e+06	6.42465e+06	8.05395e+06	7.48931e+06	7.92577e+06	7.37542e+06	5.985	<0.000001
L-Baikiain	126.056	C10164	Negative	112603	26776.2	47570.5	117876	38270.5	22780.1	34961.8	96704	43264.9	102638	23051.1	33886.7	85589.2	20884.3	221108	81806	87879.5	220302	49078	141940	256456	115627	32746.1	277132	100239	232699	106554	71293.6	1.322	0.002042
5-Methylcytosine	126.066	C02376	Positive	98382.4	147345	101087	127917	83770.6	85917.3	273391	95515.3	104175	162303	127476	83229.1	89210.4	74787.3	212034	199820	280819	430033	1.01882e+06	311898	276928	2.57343e+06	829549	1.48276e+06	287731	1.20402e+07	1.65722e+06	1.56265e+06	2.725	2.2e-05
Thymine	127.05	C00178	Positive	1.8766e+07	5.42528e+06	1.8168e+07	5.35914e+06	8.56504e+06	1.38303e+07	2.93064e+07	1.05328e+07	9.54806e+06	1.04548e+07	1.15707e+07	1.2182e+07	1.5017e+07	1.16447e+07	1.42281e+08	1.07142e+07	8.32002e+07	1.58113e+08	1.67028e+08	1.76969e+07	1.46341e+08	1.09828e+08	8.25109e+07	4.90661e+07	1.80291e+08	1.76787e+08	1.01603e+08	1.99509e+08	2.953	<0.000001
Allyl crotonate	127.075	HMDB0032067	Positive	689018	5.386e+06	1.07947e+07	8.66701e+06	6.48322e+06	549079	1.03925e+06	4.82913e+06	1.09204e+06	4.87961e+06	606068	1.62668e+06	717230	6.91544e+06	3.32698e+06	5.10432e+06	9.42447e+06	997545	4.93367e+06	5.60025e+06	2.08648e+06	2.28656e+06	2.87616e+06	1.23796e+06	2.62765e+06	4.4495e+06	2.61404e+06	3.74286e+06	0.4094	0.35361
Sulcatone	127.112	C07287	Positive	1.63962e+08	7.49374e+07	4.28641e+07	9.01755e+07	8.12586e+07	8.23987e+07	3.71001e+07	1.20058e+08	1.12508e+08	5.54579e+07	6.61998e+07	8.90185e+07	1.66575e+08	6.37567e+07	1.88707e+08	4.87726e+07	4.33784e+07	4.38618e+07	3.30819e+07	2.38812e+08	1.11138e+08	7.66676e+07	1.17232e+08	7.23872e+07	6.86606e+07	8.69235e+07	9.19494e+07	1.21188e+08	0.01814	0.60099
Pyroglutamate	128.035	C01879	Negative	8.03346e+06	6.35463e+06	5.36122e+06	4.0723e+06	6.72462e+06	7.58718e+06	3.82072e+06	4.69003e+06	5.09499e+06	3.2688e+06	6.12499e+06	5.24732e+06	4.91827e+06	5.52196e+06	192636563	8.97336e+07	7.22723e+06	1.25529e+08	2.43796e+08	3.58014e+06	2.39447e+08	1.57089e+08	2.2452e+08	6.05177e+07	6.8398e+06	251458823	1.9234e+08	2.21827e+08	3.925	3e-06
Citraconic acid	129.019	C02226	Negative	967938	1.71006e+06	3.33437e+06	1.70644e+06	3.02348e+06	963897	1.42522e+06	1.18401e+06	738311	692878	816588	1.17856e+06	793505	767968	1.54339e+06	1.97846e+06	2.29484e+06	4.25588e+06	6.79733e+06	2.04062e+06	4.97486e+06	2.39904e+06	2.48004e+06	1.38049e+06	1.14363e+06	3.54249e+06	1.39786e+06	2.76843e+06	1.015	0.002684
Glutaconic acid	129.019	C02214	Negative	321543	453674	284272	249859	723773	233981	218182	155646	313092	220700	166594	329582	92305.2	129540	1.7885e+06	696919	2.95188e+06	3.79753e+06	4.01133e+06	1.48114e+06	2.80164e+06	1.50269e+06	1.60259e+06	4.43207e+06	2.26971e+06	1.63811e+06	1.20179e+06	6.23301e+06	3.18	<0.000001
Dihydrothymine	129.066	C00906	Positive	1.76382e+07	1.05072e+07	6.02571e+06	1.1242e+07	5.34592e+06	1.49149e+07	1.89076e+07	1.6279e+07	2.56959e+07	1.14811e+07	1.65398e+07	1.45013e+07	1.50945e+07	4.16969e+06	3.70262e+07	1.67755e+07	1.01884e+08	1.80123e+07	6.11143e+07	3.51224e+07	1.28603e+07	7.8352e+07	1.26922e+08	7.84765e+07	5.74912e+07	2.43141e+07	6.57119e+07	1.74898e+07	1.771	0.000105
Cyclohexanecarboxylic acid	129.091	C09822	Positive	327123	1.3153e+07	1.42897e+07	1.28487e+07	1.43051e+07	1.98603e+06	8.37117e+06	1.2448e+07	5.78136e+06	6.44855e+06	1.09196e+06	7.88594e+06	640197	6.40405e+06	1.40928e+07	2.02069e+07	3.71014e+07	1.46251e+07	1.72622e+07	3.61454e+07	1.17971e+07	2.54095e+07	1.70811e+07	2.42148e+07	2.08875e+07	3.18083e+07	2.21513e+07	2.4843e+07	2.172	0.000514
Sulcatol	129.127	C07288	Positive	3.15515e+06	403599	252402	947018	607132	2.62295e+06	632265	2.06991e+06	393967	1.41517e+06	2.26356e+06	785224	2.57758e+06	2.00563e+06	965010	2.37524e+06	2.91856e+06	2.42044e+06	2.60627e+06	1.60975e+06	2.28698e+06	801211	1.9532e+06	1.44801e+06	926543	883032	232567	1.72098e+06	0.368	0.334103
3-Hydroxy-L-proline	130.051	C04397	Negative	1.11793e+06	1.37059e+06	1.56433e+06	1.32955e+06	1.81588e+06	916295	1.41752e+06	984248	1.04894e+06	1.15913e+06	1.05336e+06	572201	675929	817975	1.38285e+06	2.68509e+06	4.20456e+06	6.78472e+06	2.5173e+06	3.41852e+06	3.00297e+06	3.4253e+06	2.86526e+06	5.84366e+06	2.49556e+06	1.40641e+06	4.08358e+06	1.44279e+07	1.669	6e-06
3-Methylindole	130.062	C08313	Negative	3.79398e+06	2.91163e+06	3.35132e+06	4.15016e+06	2.40814e+06	3.3299e+06	3.18309e+06	2.07497e+06	3.0073e+06	1.70407e+06	2.38355e+06	2.42309e+06	1.81891e+06	2.6745e+06	2.63211e+06	3.35345e+06	7.56666e+06	2.83992e+06	2.99652e+06	3.68309e+06	3.54338e+06	1.63837e+06	2.64671e+06	2.05256e+06	2.60437e+06	1.11737e+06	1.76013e+06	2.37595e+06	-0.03772	0.57633
Isoquinoline	130.065	C06323	Positive	1.07585e+06	394395	1.75375e+06	1.31843e+06	1.6231e+06	1.07502e+06	1.73901e+06	1.28261e+06	294578	953586	364263	3.87343e+06	728389	4.16164e+06	1.51537e+06	2.55117e+06	1.61715e+07	4.77111e+06	5.02034e+06	6.11143e+06	236833	1.37637e+06	3.659e+07	424619	1.78551e+06	6.3463e+06	1.23868e+06	466230	1.145	0.094429
L-Alloisoleucine	130.087	HMDB0000557	Negative	7.80647e+06	1.06853e+07	6.32625e+06	1.15024e+07	6.93077e+06	7.34744e+06	7.84711e+06	6.51145e+06	7.97785e+06	8.36299e+06	7.56062e+06	4.32868e+06	3.18706e+06	3.06104e+06	9.37893e+06	1.33434e+07	8.566e+06	1.30715e+07	7.23783e+06	8.04449e+06	1.18096e+07	7.64891e+06	1.0045e+07	6.66299e+06	6.93975e+06	8.12312e+06	6.15442e+06	5.44229e+06	0.3411	0.092882
(S)-2-Acetolactate	131.035	C06010	Negative	4.14134e+06	4.76308e+06	5.88181e+06	6.34948e+06	1.23723e+07	8.87913e+06	3.14653e+06	5.5618e+06	7.71702e+06	8.16879e+06	4.63433e+06	4.5065e+06	3.89801e+06	2.42831e+07	2.08744e+07	5.85629e+07	2.04643e+07	1.00668e+07	2.01383e+07	4.00654e+07	8.85465e+06	1.61314e+07	7.31069e+06	1.16667e+07	2.77645e+07	1.45667e+07	1.62347e+07	3.19347e+07	1.535	0.000111
Glutarate	131.035	C00489	Negative	2.24002e+07	2.10599e+07	1.83423e+07	2.1044e+07	2.71033e+07	2.02223e+07	1.09263e+07	2.10244e+07	1.12418e+07	1.56725e+06	1.46843e+07	1.50301e+07	1.53388e+07	5.17545e+06	1.02598e+07	1.27899e+07	3.53459e+07	7.17054e+06	1.98182e+07	2.149e+07	8.44808e+06	7.49034e+06	6.10862e+06	2.28394e+06	7.72685e+06	7.65843e+06	6.1613e+06	2.2477e+06	-0.6722	0.12927
L-Asparageine	131.046	C00152	Negative	80661.5	75136.2	155908	76490.4	288737	228055	424848	115638	110813	59741.9	55169	55823.3	51395.9	60526.4	481677	875427	961380	267420	100612	945619	93421.9	1.13335e+06	296259	243112	74022.6	171310	158179	117628	1.446	0.006881
6-Hydroxycaproic acid	131.071	C06103	Negative	4.08467e+06	1.5218e+07	1.17654e+07	9.93459e+06	1.38479e+06	2.42016e+06	3.4117e+07	1.0568e+06	3.3715e+06	4.73866e+07	1.26114e+06	2.94083e+06	1.94819e+06	1.80265e+06	4.30266e+08	6.04601e+08	2.13823e+06	1.93104e+08	1.84961e+08	2.29457e+07	1.66402e+08	9.15295e+07	2.06526e+06	1.42708e+08	1.80778e+08	1.66639e+08	6.24378e+07	1.49669e+06	3.678	0.001071
3-Hydroxyhexanoic acid	131.071	HMDB0061652	Negative	4.15882e+06	1.5218e+07	1.17654e+07	3.46995e+07	1.91018e+06	2.3298e+06	2.63239e+07	1.07508e+06	1.8106e+07	4.73866e+07	2.53084e+06	2.84015e+06	1.34125e+06	2.34331e+06	3.15599e+08	5.2469e+08	1.56705e+06	1.3657e+08	1.55307e+08	1.62082e+07	1.21759e+08	6.97061e+07	7.55974e+06	1.04651e+08	1.31462e+08	118529973	4.50018e+07	1.49669e+06	3.085	0.003002
D-1-Amino-2-pyrrolidinecarboxylic acid	131.081	HMDB0030405	Positive	20557.8	24524.6	17154.5	27879.5	24200.3	50038.4	17803	22303.1	19364.6	97076.7	17681	14618.9	38860.9	44306.2	45378.3	35156.5	29711.3	38759.9	48706.8	31228.2	41687.1	39015.6	31917.8	46881.2	34850.6	35008.7	33138.4	86499	0.5665	0.029119
N-Acetylputrescine	131.118	C02714	Positive	3.24252e+06	1.86456e+08	6.53462e+07	1.21994e+08	1.0063e+07	4.51878e+07	1.51759e+08	7.24212e+07	223622922	4.79889e+07	2.02432e+07	2.16905e+06	8.5553e+07	2.7544e+06	3.1838e+07	120404812	1.09329e+08	1.14647e+07	4.81644e+07	1.71479e+07	3.06395e+07	2.50499e+07	3.10598e+07	1.21779e+07	2.81214e+07	2.69213e+07	2.29545e+07	2.0025e+07	-0.1964	0.543962
L-Aspartic acid	132.03	C00049	Negative	3.78504e+06	1.83919e+06	2.37906e+06	3.70441e+06	3.13094e+06	2.62668e+06	1.77841e+06	2.92886e+06	1.22285e+06	2.36468e+06	3.72324e+06	1.97217e+06	3.18904e+06	2.46292e+06	2.15211e+06	3.48614e+06	2.76663e+06	1.10548e+07	2.87902e+06	820010	7.08488e+06	2.29816e+06	2.40097e+06	9.85298e+06	2.76662e+06	1.74323e+06	4.52062e+06	6.8179e+06	0.4398	0.167961
Isoleucine	132.102	C00407	Positive	6.53892e+08	1.49155e+09	2.8403e+08	9.49801e+08	5.20538e+08	4.09112e+08	3.40759e+08	4.69988e+08	5.56817e+08	6.13742e+08	5.72001e+08	5.03079e+08	4.56578e+08	4.2552e+08	7.7816e+09	6.75243e+09	4.00872e+08	9.09715e+09	6.19523e+09	6.54568e+09	6.66935e+09	6.501e+09	4.32873e+09	6.14536e+09	6.96555e+09	7.33011e+09	6.49325e+09	3.95549e+08	3.046	1e-06
Leucine	132.102	C00123	Positive	2.71751e+07	3.04355e+07	5.37434e+07	7.04985e+07	3.38314e+07	2.64036e+07	1.35916e+07	2.84783e+07	1.75253e+07	5.54299e+07	2.78666e+07	2.23277e+07	2.2769e+07	1.69153e+07	9.54684e+07	4.15129e+07	6.11968e+07	5.31401e+07	5.15637e+07	3.73077e+07	6.1134e+07	7.54207e+07	5.80311e+07	7.68688e+07	2.117e+07	1.17576e+08	1.78967e+07	1.39724e+07	0.7364	0.032101
D-malate	133.014	C00497	Negative	132887	55167.7	51266	83931.8	57820.3	34042.6	35137.5	35443.6	34240.8	198794	27265.8	646084	381014	400407	2.80213e+06	107739	507061	4.65973e+06	337413	1.13423e+06	256137	180167	1.67087e+06	2.49563e+07	1.48148e+06	3.88975e+06	113812	1.9652e+07	3.721	0.000243
L-Malate	133.014	C00149	Negative	66942.2	68781.3	48078.8	113411	200141	64080.2	67212.4	568640	68580.3	219306	74421	706471	661600	423361	2.89079e+06	145041	1.61636e+06	5.35325e+06	506324	1.33007e+06	329725	191525	1.88045e+06	3.86179e+07	1.03628e+06	1.31681e+06	63993.7	1.39994e+07	3.015	0.001544
3-Methyl sulfolene	133.032	HMDB0059667	Positive	1.36912e+07	4.76673e+06	3.99909e+06	8.25887e+06	8.50704e+06	4.74764e+06	2.14341e+06	8.40437e+06	1.23412e+06	5.82375e+06	8.42991e+06	5.66271e+06	8.80496e+06	5.6485e+06	9.82003e+07	1.18856e+08	1.7528e+06	1.46474e+08	9.30481e+07	6.7396e+06	8.80211e+07	7.66133e+07	6.20916e+06	7.90034e+07	6.0464e+07	7.88538e+07	5.92387e+07	1.45486e+07	2.842	0.000136
N-Nitrosopyrrolidine	133.097	C19285	Positive	711626	319787	504932	452758	220637	347966	323944	344747	128890	359764	291927	462036	232263	292402	662500	1.05006e+06	1.17728e+06	1.05193e+08	6.02669e+07	7.13764e+07	992449	6.85585e+07	461065	6.42446e+07	3.54213e+06	1.35605e+06	9.42454e+07	4.35224e+06	4.482	6e-05
Ornithine	133.097	C00077	Positive	711626	319787	504932	452758	220637	347966	323944	344747	128890	359764	291927	462036	232263	292402	662500	1.05006e+06	1.17728e+06	1.05193e+08	6.02669e+07	7.13764e+07	992449	6.85585e+07	461065	6.42446e+07	3.54213e+06	1.35605e+06	9.42454e+07	4.35224e+06	4.482	6e-05
5-Hydroxyindole	134.06	HMDB0059805	Positive	9.85661e+07	6.99421e+06	1.69656e+07	7.50527e+06	1.70214e+08	1.23274e+08	5.77661e+06	90103314	2.18684e+08	3.25344e+06	858234	6.53581e+07	7.81901e+07	2.969e+07	1.5861e+07	707829	3.53154e+06	267013	1.25446e+07	2.43889e+07	257712	1.45391e+07	1.57424e+06	192312	1.3927e+06	4.6872e+06	1.06929e+07	5.24284e+06	-3.28	0.003002
5-hydroxynorvaline	134.081	HMDB0031658	Positive	4.56992e+06	3.22443e+06	1.85257e+06	361414	3.82869e+06	1.58895e+06	1.31586e+07	3.50918e+06	4.8786e+06	8.8888e+06	4.41173e+06	922267	2.43927e+06	342800	4.15779e+06	660970	3.01541e+06	661685	1.52967e+06	6.02134e+06	521951	3.18326e+06	498398	1.06735e+06	2.77865e+06	1.45343e+06	1.90302e+06	438761	-0.8149	0.148356
Threonic acid	135.03	C01620	Negative	24559.5	2.07127e+06	2.33152e+06	2.65498e+06	2.73297e+06	22196.3	1.73129e+06	1.69156e+06	1.17646e+06	654084	19078.4	890587	15845.2	611642	60949.9	101572	169099	47188.3	55356.7	94033.9	42773.1	49137.6	33281.1	29115.1	39765.8	36093.7	27975.9	35665.3	-3.078	0.002015
Hypoxanthine	135.031	C00262	Negative	3.63511e+06	5.20605e+06	1.07354e+07	6.31554e+06	7.2102e+06	1.89854e+06	1.12509e+07	2.43128e+06	5.84409e+06	1.49637e+06	5.20689e+06	3.45597e+06	4.90206e+06	4.19435e+06	2.22063e+07	5.81367e+07	7.78653e+07	3.74923e+07	7.29687e+07	5.57917e+06	2.66758e+07	4.36989e+07	2.28115e+07	1.70016e+07	4.69856e+07	3.67066e+07	3.11761e+06	3.54011e+07	2.593	8e-06
2-Methylbenzoic acid	135.045	C07215	Negative	280778	88440.2	302730	56781.9	352773	207119	171807	182448	25815.3	166126	152971	138600	132793	170759	830686	602390	327881	1.19917e+06	257272	249538	1.20198e+06	1.1931e+06	50239.6	420463	920606	2.07984e+06	201893	276331	1.733	0.00204
Phenylacetic acid	135.045	C07086	Negative	6.20818e+06	3.74902e+06	5.94673e+06	5.5536e+06	7.52853e+06	4.83933e+06	5.58412e+06	3.2815e+06	1.02953e+06	3.92642e+06	5.69257e+06	4.657e+06	4.24272e+06	4.03773e+06	1.93862e+06	231336	1.18045e+07	87830.8	732431	538800	324116	217031	467960	799984	413808	690652	517531	1.08993e+06	-2.867	1.1e-05
Adenine	136.062	C00147	Positive	4.4296e+07	2.29663e+07	6.98406e+06	1.74958e+07	3.94328e+07	1.8773e+07	2.37793e+07	2.53053e+07	3.48538e+06	1.24527e+07	2.56811e+07	1.05167e+07	2.16045e+07	2.33174e+07	4.71665e+08	9.66682e+07	1.90046e+08	2.11389e+08	8.34573e+07	7.99372e+07	3.35967e+08	1.18518e+08	1.23588e+08	2.91941e+08	7.07509e+07	1.67569e+08	8.83557e+07	8.75049e+07	3.012	<0.000001
Acetanilide	136.076	C07565	Positive	1.49134e+07	1.24706e+07	8.46147e+06	2.07241e+07	1.88223e+07	8.17453e+06	7.00504e+06	1.26576e+07	4.32809e+06	9.57733e+06	8.03218e+06	1.02481e+07	8.85921e+06	8.84254e+06	8.70897e+06	1.13773e+08	8.69824e+06	1.59809e+08	8.35501e+07	6.51782e+07	1.03201e+08	6.60795e+07	9.70986e+07	8.66125e+07	2.37631e+07	7.31686e+07	5.69562e+07	9.8831e+07	2.504	4e-06
Allopurinol	137.046	HMDB0014581	Positive	2.56176e+07	1.91156e+07	3.73314e+07	1.79872e+07	4.22684e+07	1.45339e+07	4.1831e+07	1.401e+07	3.2506e+07	1.48617e+07	3.23562e+07	2.14102e+07	2.56735e+07	1.76547e+07	2.94616e+08	4.21535e+08	4.1041e+08	6.94108e+08	4.69699e+08	2.03727e+07	403731675	1.99398e+08	143382290	2.3829e+08	2.14648e+08	2.4864e+08	1.2988e+07	2.22691e+08	3.062	3e-06
Tyrosol	137.061	C06044	Negative	12501.3	285206	340118	33614.9	438415	44529	28871.7	90286.6	15721.8	25731.4	8541.92	10896.3	8554.76	9468.04	154744	549139	939296	833152	1.88135e+06	111291	75684.1	183074	2.97663e+06	1.27735e+06	213468	50002	66099.5	10667.3	2.834	0.003983
4-Aminobenzoic acid	138.055	C00568	Positive	1.05844e+07	1.85705e+07	1.37013e+07	1.84706e+07	1.84895e+07	1.05277e+07	173922	1.02925e+07	1.10201e+06	8.41894e+06	161050	2.40081e+06	3.26567e+06	5.22493e+06	737082	385237	287071	212573	201958	174264	213020	225196	169490	388278	161322	188540	206378	800781	-4.044	8e-06
Anthranilic acid	138.055	C00108	Positive	541856	1.25223e+06	3.25753e+06	1.98444e+06	5.59809e+06	3.28366e+06	1.21213e+06	2.12987e+06	1.86941e+06	1.7542e+06	1.48369e+06	1.80044e+06	632543	1.4683e+08	3.62011e+06	504264	4.49006e+06	2.7633e+06	3.13881e+06	6.08085e+06	4.46292e+06	7.21688e+06	5.53399e+06	8.12262e+06	3.00213e+06	5.83355e+06	3.04403e+06	4.96178e+07	0.9471	0.157469
Tyramine	138.091	C00483	Positive	1.21683e+08	4.102e+07	2.58168e+07	3.29046e+07	4.4581e+07	4.02534e+07	4.83211e+07	4.87427e+07	3.81675e+07	3.58371e+07	6.31938e+07	3.41642e+07	3.34072e+07	3.20784e+07	4.00588e+08	9.0575e+07	4.94938e+07	1.90644e+07	3.41646e+07	1.85474e+07	4.30326e+07	3.09704e+07	2.07978e+07	2.31052e+07	2.45445e+08	2.37332e+07	2.41566e+07	3.48774e+07	0.01878	0.601365
Nicotinamide N-oxide	139.05	HMDB0002730	Positive	7.1192e+06	631985	6078771	8.93274e+06	7.82996e+06	7.45378e+06	4.22962e+06	8.60851e+06	353468	2.16718e+06	4.05614e+06	1.08021e+07	8.75629e+06	3.8112e+06	822625	1.55207e+06	3.38407e+06	3.56354e+06	2.50579e+06	2.47462e+06	1.35513e+06	1.16072e+06	1.38645e+06	1.40573e+07	3.52871e+06	425149	5.00882e+06	2.92612e+07	-0.7008	0.232062
Tropine	142.123	C00729	Positive	9.40458e+07	1.08706e+07	5.5556e+06	6.92655e+06	3.42191e+06	1.57738e+07	3.16148e+06	2.9663e+07	8.57987e+06	9.28551e+06	1.74499e+07	5.90273e+07	5.82759e+07	1.49607e+07	3.00957e+07	4.60505e+06	4.88302e+06	1.16722e+06	1.14027e+06	1.15377e+07	944155	4.40867e+06	733402	944843	7.1196e+06	1.65885e+06	4.4347e+06	2.42559e+06	-2.272	0.00148
3-Methylglutaconic acid	143.035	HMDB0000522	Negative	1.46888e+06	3.66145e+06	2.96146e+06	4.32593e+06	5.92955e+06	1.40933e+06	4.71175e+06	1.70378e+06	1.73569e+06	1.14433e+06	1.24744e+06	1.2675e+06	949115	1.25635e+06	3.89375e+06	5.06562e+06	3.25669e+06	3.62293e+06	1.3062e+07	6.29932e+06	3.81126e+06	2.8935e+06	3.32505e+06	3.06989e+06	7.05137e+06	5.82384e+06	3.79786e+06	2.42395e+06	1.108	0.001715
Ectoine	143.082	C06231	Positive	7.68858e+06	5.06148e+06	4.7801e+06	7.26027e+06	3.88924e+06	2.79115e+06	8.35706e+06	8.55944e+06	7.95819e+06	6.58464e+06	5.64518e+06	6.04364e+06	7.29184e+06	6.89578e+06	8.46936e+06	1.65737e+06	7.09919e+06	1.30796e+06	1.17105e+06	1.30981e+06	744046	5.36214e+06	1.9463e+06	1.13478e+06	1.29931e+06	2.32053e+06	5.8353e+06	5.39636e+06	-1.364	0.001023
2-Keto-glutaramate	144.03	C00940	Negative	520317	894303	810885	1.06065e+06	623200	414527	577820	1.17832e+06	1.00484e+06	1.17147e+06	388083	844772	638602	706032	1.5118e+06	1.98709e+06	1.32918e+06	1.00083e+06	1.9294e+06	1.33328e+06	2.14966e+06	2.05782e+06	1.56514e+06	1.57086e+06	1.92792e+06	1.52476e+06	1.90757e+06	1.78677e+06	1.178	<0.000001
6-Methylquinoline	144.081	HMDB0033115	Positive	4.78969e+07	3.00769e+06	667389	2.7948e+06	1.52251e+07	1.48022e+06	9.38952e+06	3.89654e+07	1.67445e+06	5.6519e+07	5.06195e+06	6.12857e+06	1.90661e+06	1.58716e+06	6.34257e+07	6.78839e+06	668574	1.62272e+06	5.93798e+06	1.99646e+06	8.31942e+06	3.12796e+07	2.43986e+06	6.78957e+07	8.55855e+06	5.1052e+06	2.38915e+06	1.95123e+06	0.09365	0.590052
2-Oxoglutarate	145.014	C00026	Negative	33373.5	975732	1.11343e+06	1.0141e+06	1.16603e+06	31742.9	619897	215658	256506	216649	31901.6	543072	22792.4	233149	1.35915e+06	1.62679e+06	4.05391e+06	1.11935e+06	1.53442e+06	2.40007e+06	1.14551e+06	2.1069e+06	1.22794e+06	1.60107e+06	1.93061e+06	1.78009e+06	1.61116e+06	1.56944e+06	2.899	0.000116
Methylglutarate	145.051	HMDB0000752	Negative	2.78104e+06	1.56963e+06	1.88986e+06	1.50881e+06	2.57475e+06	1.15309e+06	1.55456e+06	541553	1.10138e+06	1.13595e+06	1.02655e+06	1.77718e+06	1.21138e+06	937131	3.84996e+06	2.94328e+06	3.99016e+06	2.99251e+06	4.85304e+06	4.11598e+06	2.52851e+06	3.38989e+06	2.69976e+06	2.03958e+06	4.33612e+06	3.563e+06	2.53318e+06	1.9976e+06	1.208	7e-06
N-Nitrosoproline	145.061	C19485	Positive	410369	189543	113880	174274	145416	96849.8	133015	135115	155501	421559	115976	123871	153914	114353	551184	512588	331287	601580	497569	424640	478542	446181	409693	408766	492539	499910	472413	1.61812e+06	1.683	<0.000001
Glutamine	145.062	C00064	Negative	524448	175650	286136	718385	858317	476059	1.08285e+06	684808	352344	692361	549849	324908	474975	498781	1.05625e+06	2.41708e+06	587893	1.88895e+06	1.14477e+06	190915	543130	3.0609e+06	2.04929e+06	3.39419e+06	1.14e+06	468404	1.31538e+06	2.46244e+06	1.263	0.004067
Isoglutamine	145.097	C16673	Positive	199024	713996	823279	1.08419e+06	860097	946954	1.11264e+06	6.12734e+06	206623	373726	172514	247233	3.7465e+06	348569	800726	342124	1.83087e+06	322410	448376	4.96585e+06	177599	6.33401e+06	294686	611433	445591	598523	5.90985e+06	961655	0.371	0.433213
Lysine	145.098	C00047	Negative	498754	377293	68811.6	568562	564057	293550	193267	201489	101624	583759	672619	124694	259328	200184	129343	143476	376766	914433	1.45035e+06	477365	208098	1.8014e+06	509850	1.61e+06	322041	2.30108e+06	4.3266e+06	1.15239e+06	1.331	0.021232
Thiomorpholine 3-carboxylate	146.028	C03901	Negative	18593	52933.9	22035.6	23452.7	24970.4	20089.3	19296.6	17166.1	19844.6	17576.6	20262.8	17764.5	18943.3	15999.6	296582	52506.9	53912.8	533583	38135.7	29454.3	466714	3.45892e+06	30358	1.17142e+07	36865.1	3.35696e+06	92239.5	33460.9	3.212	0.001071
4-Hydroxyquinoline	146.06	C06343	Positive	3.03551e+06	2.62666e+06	2.96079e+06	5.835e+06	3.54605e+06	2.43719e+06	8762198	3.83188e+06	9.94021e+06	3.60454e+06	7.8953e+06	2.91345e+06	1.95388e+06	3.03538e+06	4.23316e+07	1.19684e+07	1.46711e+07	6.96385e+07	5.90329e+07	5.56956e+06	3.53167e+07	3.78941e+07	5.47795e+06	4.7396e+07	1.06832e+07	3.68617e+07	2.05298e+07	4.85794e+07	2.628	2e-06
(2R,3R,4R)-2-Amino-4-hydroxy-3-methylpentanoic acid	146.082	HMDB0029449	Positive	128363	729699	54169	538369	106518	78791.3	387715	76486.7	419682	187234	129384	60131.6	94163.7	98002.5	285453	375871	237606	345951	615837	1.02391e+06	318391	717263	426506	555505	804052	128255	729628	223733	1.452	0.002568
4-Guanidinobutanoate	146.092	C01035	Positive	238480	9.00582e+06	564389	4.52681e+06	1.12745e+06	4.9889e+06	4.02867e+06	1.25321e+07	5.20958e+06	2.86994e+06	1.20274e+07	2.87003e+06	228119	411060	5.43496e+06	1.18352e+07	1.06808e+07	5.85492e+06	1.26011e+07	1.21664e+07	3.66654e+06	9.99161e+06	7.71703e+06	3.58284e+06	6.80829e+06	3.8497e+06	5.76772e+06	7.0006e+06	1.648	0.012642
Acetylcholine	146.118	C01996	Positive	2.33939e+07	2.07299e+08	1.10448e+07	6.94932e+07	2.72617e+07	7.66436e+06	2.59761e+07	1.29484e+07	1.59798e+06	6.28082e+06	4.57621e+06	2.11032e+07	2.21406e+07	1.01676e+07	2.65032e+07	5.49e+08	1.57919e+08	5.39372e+06	1.4786e+07	4.3516e+06	1.20837e+07	6.72027e+06	577606	2.97032e+06	1.8271e+06	8.58127e+06	8.90171e+07	1.39087e+07	-0.3369	0.505496
Spermidine	146.165	C00315	Negative	1.18518e+07	2.26022e+07	1.76257e+07	4.55794e+07	4.93505e+06	1.60757e+07	5.93858e+07	1.46283e+07	1.86519e+07	1.26584e+07	1.48137e+07	1.16288e+07	1.2447e+07	8.01815e+06	4.61554e+07	5.47679e+07	1.15877e+08	1.34642e+07	4.59501e+07	9.14805e+07	9.45104e+06	6.3191e+07	1.01301e+08	1.93665e+07	4.40345e+07	1.28603e+07	1.10554e+07	1.59968e+07	1.071	0.025324
citramalic acid	147.03	C00815	Negative	496910	2.31727e+06	3.33246e+06	1.89147e+06	2.58969e+06	421317	2.05789e+06	1.14835e+06	3.59835e+06	1.49394e+06	286334	1.34757e+06	246558	1.05267e+06	723981	1.12685e+06	1.68575e+06	837217	2.3994e+06	492147	707042	519397	696711	366018	366834	300752	292125	276301	-0.9364	0.051868
L-2-Hydroxyglutarate	147.03	C03196	Positive	1.73817e+06	2.35666e+06	2.46572e+06	2.75508e+06	6.29693e+06	1.31602e+06	2.48428e+06	2.20915e+06	1.18756e+06	1.80177e+06	1.37055e+06	1.67651e+06	861643	1.90944e+06	9.794e+06	1.18954e+07	8.66674e+06	2.07075e+07	3.41273e+07	4.26657e+06	1.28078e+07	1.16265e+07	4.92149e+06	2.21125e+07	6.15369e+06	1.35373e+07	7.12531e+06	3.06209e+07	2.595	<0.000001
Coumarin	147.044	C05851	Negative	3.03517e+06	1.10767e+06	305008	2.0628e+06	1.84382e+06	1.04805e+06	223488	1.42206e+06	381715	1.32415e+06	1.24846e+06	1.0296e+06	808582	788367	1.13683e+06	1.52676e+07	266044	2.15398e+07	1.15163e+07	1.59365e+07	1.36025e+07	1.52247e+07	1.13997e+07	2.00013e+07	4.36066e+06	1.84913e+07	1.33608e+07	1.93454e+07	3.209	2.6e-05
Cinnamic acid	147.045	C10438	Negative	2.82042e+06	9.6316e+06	967415	5.0786e+06	1.19874e+06	2.37373e+06	1.57178e+06	3.87825e+06	1.3576e+07	4.23675e+06	3.66703e+06	2.22e+06	4.41747e+06	1.79645e+06	5.20492e+07	19525471	793615	2.31058e+07	1.31179e+07	2.48932e+07	2.01535e+07	1.92332e+07	8.71512e+06	3.75501e+07	3.71412e+07	3.82139e+07	3.06207e+07	2.80267e+07	2.618	5.1e-05
Mevalonic acid	147.066	C00418	Positive	6.50264e+06	8.11851e+06	5.75932e+06	1.86718e+07	6.33695e+06	6.27852e+06	5.05896e+06	5.87113e+06	6.05148e+06	5.93364e+06	5.85631e+06	3.88708e+06	2.38565e+06	2.1283e+06	1.40415e+07	2.1048e+07	4.24172e+07	1.41601e+07	7.00503e+07	4.49647e+07	2.80846e+07	1.79476e+07	5.38929e+07	2.48914e+07	4.41616e+07	4.7155e+07	3.51993e+07	3.80259e+07	2.509	<0.000001
L-Lysine	147.113	C00047	Positive	3.44218e+07	2.17062e+07	1.15029e+07	2.06636e+07	2.62165e+07	1.52619e+07	8.74515e+06	3.1449e+07	5.52763e+06	3.01004e+07	4.26667e+07	2.35836e+07	2.94761e+07	2.5641e+07	3.4434e+07	2.69755e+07	2.1822e+07	5.67411e+07	5.46547e+07	2.33503e+07	1.27846e+07	9.32072e+07	2.23902e+07	1.02005e+08	1.9734e+07	1.50624e+08	1.72967e+08	5.56398e+07	1.107	0.01328
Indole-5,6-quinone	148.039	C05579	Negative	865578	359862	177630	514784	279985	1.019e+06	220565	979910	974852	692281	750666	1.11733e+06	659124	506443	307467	300193	428926	274268	278519	718970	252287	239128	394455	245995	665258	243349	339355	205176	-0.7999	0.012138
Methionine	148.044	C00073	Positive	2.25472e+06	1.30694e+06	1.40882e+06	4.12183e+06	2.4805e+06	2.21976e+06	1.33866e+06	1.85637e+06	478835	1.50467e+06	2.31154e+06	1.80609e+06	2.08904e+06	1.33821e+06	9.94883e+06	1.43699e+07	9.77089e+06	1.72945e+07	2.00372e+07	2.65451e+06	9.67396e+06	1.51241e+07	1.71072e+06	1.45523e+07	1.68689e+07	1.09106e+07	1.36503e+07	6.21151e+06	2.508	<0.000001
L-Glutamate	148.06	C00302	Positive	1.41115e+07	2.38387e+06	5.50654e+06	3.81545e+06	4.50396e+06	8.04516e+06	3.12551e+06	6.51909e+06	3.65578e+06	6.29598e+06	6.18061e+06	8.22904e+06	1.11541e+07	8.60887e+06	1.59301e+07	7.73022e+06	1.52367e+06	1.15772e+08	1.23762e+08	4.28891e+06	9.50033e+06	3.82702e+07	8.6809e+07	6.35511e+07	5.6945e+06	5.80304e+07	7.62626e+07	2.99472e+07	2.01	0.003276
3-Methyldioxyindole	148.076	C05834	Negative	131655	1.08513e+06	150915	491988	198525	256497	89275.6	2.63142e+06	4.62417e+06	777040	637488	152588	994451	99962	7.33523e+06	3.96523e+06	125091	5.32374e+06	4.08908e+06	8.00794e+06	4.25375e+06	8.0376e+06	1.20814e+06	7.10043e+06	7.50847e+06	7.00052e+06	7.17718e+06	6.53417e+06	3.325	8e-05
D-Arabinose	149.046	C00216	Negative	2.55212e+06	3.57114e+06	2.01939e+06	3.65114e+06	5.50735e+06	1.26362e+06	3.36309e+06	1.60152e+06	3.75549e+06	1.07023e+06	2.61299e+06	1.69861e+06	2.10224e+06	1.14282e+06	7.94081e+06	1.30956e+07	6.87441e+06	1.37574e+07	1.21344e+07	3.05749e+06	1.07098e+07	9.86086e+06	3.5451e+06	6.49903e+06	9.92169e+06	4.85738e+06	9.75854e+06	1.76426e+07	1.86	3e-06
3,4-Dimethylbenzoic acid	149.061	HMDB0002237	Positive	1.68803e+07	423184	1.77595e+06	1.00144e+06	383464	506030	1.20656e+06	495304	7.06718e+06	116989	3.97322e+06	1.42803e+06	5.45312e+06	7.09514e+06	5.03799e+06	745174	5.86248e+06	386386	2.32118e+06	2.54454e+06	25049.2	388925	5.42016e+06	25921.7	1.48022e+06	928505	1.13239e+06	587889	-0.8621	0.296323
Nornicotine	149.107	C06524	Positive	3.59812e+06	167379	114596	168941	115208	138906	142658	3.18709e+06	155681	6.13502e+06	383632	6.53865e+06	5.65276e+06	4.6881e+06	4.39854e+06	379068	241895	449863	361170	302387	366340	3.23098e+06	298331	2.0037e+06	316716	2.64321e+06	2.95926e+06	3.26386e+06	0.3125	0.513343
Dihydroxyindole	150.055	C02775	Positive	4.13919e+06	274658	2.07634e+06	2.05526e+06	217631	3.8396e+06	812784	1.65978e+06	1.11682e+06	213425	1.59158e+06	4.05265e+06	4.19652e+06	2.71537e+06	724572	734725	504124	849397	691390	1.24717e+06	719572	687904	611871	606815	598043	805217	676161	372457	-1.031	0.035164
L-Methionine	150.058	C00073	Negative	5.32778e+07	2.28209e+07	2.01365e+07	4.74929e+07	3.95449e+07	3.2135e+07	1.11841e+07	3.38051e+07	4.95109e+06	2.72698e+07	3.80814e+07	2.23589e+07	4.12267e+07	2.67137e+07	3.95553e+08	487804212	5.03864e+07	555925585	3.96354e+08	3.12731e+07	3.51129e+08	2.70588e+08	3.1711e+07	3.24223e+08	224400324	3.137e+08	2.1725e+08	8.69815e+07	2.869	6e-06
p-Hydroxyphenylacetic acid	151.04	C00642	Positive	1.5055e+06	1.84398e+06	814860	1.47289e+06	1.90666e+06	1.09609e+06	922106	770508	591027	1.59959e+06	496693	379523	215322	650999	1.17134e+06	914947	908963	600576	746680	402764	636175	1.08177e+06	1.14943e+06	257286	240279	515011	559167	331528	-0.5174	0.134702
Triethylene glycol	151.097	HMDB0259193	Positive	5.46326e+07	3.04475e+07	2.91063e+07	3.85076e+07	2.85303e+07	4.07528e+07	3.78157e+07	4.52332e+07	3.39195e+07	2.71553e+07	3.75527e+07	3.90599e+07	4.23668e+07	3.36831e+07	2.56343e+07	2.00084e+07	3.76159e+07	1.6905e+07	1.62327e+07	2.39031e+07	1.29837e+07	2.09102e+07	2.34243e+07	1.53929e+07	2.08518e+07	2.12501e+07	2.33989e+07	2.24678e+07	-0.8053	4e-06
3-Hydroxyanthranilate	152.035	C00632	Negative	884285	519982	281192	114623	630146	478535	473787	407547	225151	451364	447678	712658	932987	436756	444645	513238	145991	97461.8	676172	637672	262064	506203	386554	530597	484050	568706	1.58506e+06	476081	-0.03755	0.590052
Guanine	152.057	C00242	Negative	5.10582e+07	6.27444e+06	1.6909e+06	7.26925e+06	1.60078e+07	2.02021e+07	2.6111e+07	2.86028e+07	1.15649e+07	1.24424e+07	3.28053e+07	7.75431e+06	1.90552e+07	1.52917e+07	1.55955e+08	1.5729e+07	2.94126e+07	5.86689e+08	6.85316e+07	1.53653e+07	5.34694e+08	4.02921e+07	2.00105e+07	2.56783e+08	2.32192e+07	2.74612e+08	1.42634e+07	1.40478e+08	2.324	0.002051
Gentisic acid	153.019	C00628	Negative	150272	58932.1	79219.8	61481.9	158701	112592	63461.6	145609	48600.3	67814.8	102839	51292.1	156444	130096	1.30476e+07	6.05643e+06	4.03308e+06	2.96265e+06	2.04571e+06	3.00782e+06	1.01695e+07	1.95979e+06	2.51187e+06	1.57423e+06	3.43026e+06	1.35957e+07	1.36167e+06	8.65676e+06	5.457	<0.000001
Diethyl phosphate	153.032	C06608	Positive	43868.3	11910.1	24092	10652.6	53402.4	12657.3	55647	6792	278126	11132.8	26371.5	20131.8	25754.4	6211.09	28717.9	34859.4	170654	371276	256775	64246.7	1.09691e+06	50707.1	193852	145410	191673	59607.3	101517	75576.3	2.421	0.000417
Xanthine	153.041	C00385	Positive	4.84482e+06	4.32537e+06	1.34145e+07	6.94889e+06	6.918e+06	2.24436e+06	8.3418e+06	3.69052e+06	6.08685e+06	1.07304e+06	3.26988e+06	4.43276e+06	6.19794e+06	3.85712e+06	1.03604e+08	1.90274e+08	9.816e+07	2.9168e+07	8.81301e+07	4.81536e+06	5.38922e+07	3.29979e+07	1.49896e+07	4.78959e+07	3.23626e+07	2.78326e+07	2.27589e+06	6.93812e+07	2.923	2.9e-05
Dopamine	154.084	C03758	Positive	675984	3.67007e+07	5.39864e+06	274468	50468.6	2.88023e+07	256627	4.8139e+06	485650	2.28303e+06	394917	323825	2.32417e+06	254000	325324	4.84553e+06	1.64766e+06	325061	287260	1.07055e+07	345447	3.94058e+06	271376	2.1198e+06	56591.6	268122	1.09685e+06	291479	-0.6522	0.401149
N-Acetylhistamine	154.097	C05135	Positive	1.54626e+07	5.82523e+06	1.86639e+07	5.15555e+06	3.39961e+06	969162	6.79214e+06	2.31214e+07	1.43238e+07	2.18108e+07	1.02746e+07	461487	6.63776e+06	1.33612e+06	7.59138e+06	8.21072e+06	4.48686e+07	1.73009e+06	533245	388568	1.06476e+06	5.10256e+06	1.98718e+07	6.59031e+06	1.15312e+06	949991	1.78296e+06	1.49433e+06	-1.058	0.158868
2-amino-muconic acid	156.03	C02220	Negative	148962	54272.8	18024.3	38424.6	20150	86274.7	17254.7	108017	27268.7	207691	80655.3	238745	180444	69947.2	434866	50075.9	275865	76914.7	107210	23724.4	124852	605674	52773.6	479915	428197	707962	590881	980957	1.708	0.011579
Histidine	156.077	C00135	Positive	1.17023e+07	3.63796e+06	3.19568e+06	6.41128e+06	3.76657e+06	1.11583e+07	3.36665e+06	5.84381e+06	1.09154e+06	8.74956e+06	7.62974e+06	4.54427e+06	6.96747e+06	5.18695e+06	1.45119e+07	8.5571e+06	7.03581e+06	1.07775e+08	6.07798e+07	7.53838e+06	5.67282e+07	5.85467e+07	7.00693e+06	7.61683e+07	4.57906e+07	9.46716e+07	5.18519e+07	7.78563e+07	2.655	2.9e-05
Arecoline	156.102	C10129	Negative	1.88848e+07	980918	9.5275e+06	3.98027e+06	1.59591e+06	1.8221e+07	2.04024e+06	3.90721e+06	1.1993e+06	3.35023e+06	1.92732e+07	6.38922e+07	1.84275e+07	6.81864e+07	6.7705e+06	1.35637e+06	3.01099e+06	1.03051e+06	1.37021e+06	1.11984e+07	549507	2.00134e+06	2.33328e+06	2.38925e+06	7.05906e+06	5.52021e+06	1.11682e+07	9.35417e+06	-1.179	0.100795
Lentiginosine	156.103	C10155	Negative	352442	451156	208264	290675	279415	289570	350413	217255	357505	336803	138343	214714	151286	231008	1.8952e+06	1.45296e+06	2.93284e+06	1.70335e+06	766414	404766	864579	1.14243e+06	308052	1.07062e+06	345527	752810	715836	993996	1.789	6e-06
gamma-Oxalocrotonate	157.014	C03453	Negative	519589	742058	133835	241934	815167	346840	483156	462469	53186.2	574985	450813	998355	436091	682238	2.94532e+06	2.65078e+06	1.45944e+06	2.2665e+06	3.81262e+06	2.3848e+06	2.64119e+06	4.01554e+06	1.57037e+06	4.43364e+06	3.698e+06	5.24785e+06	3.65805e+06	5.47453e+06	2.923	<0.000001
gamma-Nonanolactone	157.122	C08501	Positive	2.56246e+06	5.11644e+06	3.49754e+06	6.76277e+06	4.31182e+06	5.53916e+06	6.67746e+06	1.88129e+06	6.445e+06	3.37669e+06	3.45921e+06	4.18506e+06	2.25222e+06	1.57989e+06	1.55812e+06	3.34348e+06	3.51201e+06	4.08123e+06	2.60936e+06	2.7429e+06	3.53451e+06	2.19912e+06	4.06464e+06	2.26664e+06	2.56833e+06	2.66466e+06	2.51615e+06	2.24505e+06	-0.4387	0.061516
L-2-Amino-4-methylenepentanedioic acid	158.046	C00651	Negative	376749	464960	219260	777160	774947	252725	176785	603000	200444	200519	934524	241405	175748	169188	215137	2.07448e+06	1.6344e+06	380952	1.36157e+06	1.79786e+06	443663	657867	1.11081e+06	759706	2.1344e+06	422135	1.49124e+06	2.02518e+06	1.526	0.001033
N-Acetylvaline	158.082	HMDB0011757	Negative	5.30485e+06	2.71619e+06	3.32464e+06	2.3763e+06	3.89646e+06	4.12924e+06	2.99089e+06	1.78717e+06	1.9947e+06	1.66487e+06	2.37451e+06	1.19732e+06	1.77342e+06	1.44389e+06	7.80634e+06	5.65142e+06	9.09086e+06	5.00112e+06	6.70156e+06	2.09088e+06	3.01181e+06	3.14858e+06	4.23431e+06	4.27916e+06	5.29728e+06	4.21487e+06	4.03576e+06	4.80478e+06	0.9368	0.000726
N-Isovalerylglycine	158.082	HMDB0000678	Negative	6.23815e+06	3.92985e+06	3.79992e+06	2.25876e+06	4.53348e+06	4.50181e+06	2.6907e+06	2.44016e+06	2.69259e+06	1.92201e+06	2.49233e+06	2.07846e+06	1.39538e+06	1.99801e+06	7.84662e+06	9.16942e+06	7.76305e+06	3.83596e+06	5.78388e+06	8.48146e+06	3.25297e+06	7.59754e+06	2.07967e+06	2.72268e+06	5.88597e+06	2.38213e+06	4.14615e+06	2.76153e+06	0.7233	0.014983
Oxoadipic acid	159.03	C00322	Negative	624370	928147	800096	753864	1.43197e+06	1.00944e+06	678572	804095	473200	466200	317655	399729	206509	287938	5.3018e+06	2.72599e+06	3.44876e+06	771828	3.18564e+06	3.72318e+06	913901	4.30245e+06	1.84068e+06	2.75944e+06	4.33167e+06	752846	3.47541e+06	2.20957e+06	2.064	6e-06
Pimelic acid	159.066	C02656	Positive	8.08697e+06	1.44528e+06	1.17044e+06	3.77643e+06	9.18609e+06	7.99652e+06	2.02287e+06	1.60542e+06	555059	1.59701e+06	802277	978337	1.88512e+06	749937	314256	231111	794296	6.63514e+06	3.73009e+06	2.75961e+06	148041	302998	440886	855690	1.30799e+06	316609	1.20351e+06	330069	-1.435	0.026356
4-Methylene-L-glutamine	159.076	C01109	Negative	743110	705029	284930	362766	424362	1.02557e+06	473083	988030	373707	726085	447654	456803	709602	348298	3.15868e+06	500415	376529	3.56278e+06	883800	1.26202e+06	2.61877e+06	4.38794e+06	846943	3.43045e+06	498091	279361	3.97674e+06	4.26755e+06	1.445	0.004011
D-Alanyl-D-alanine	159.078	C00993	Negative	407064	79338.9	95866.1	101140	70784.9	565085	61984.8	153629	65264.1	100527	319720	54427	210910	59697.9	991853	590778	1.16114e+06	775776	1.50929e+06	4.01655e+06	544999	2.02093e+06	1.65427e+06	2.17887e+06	2.39223e+06	948107	3.31498e+06	1.8345e+06	3.56	<0.000001
Tryptamine	159.093	C00398	Negative	18858	16837	17864.3	25027.7	21888.8	10324.2	14358.6	8281.68	14076	13021.5	9385.65	15534.5	12819.9	9487.04	505510	20996.9	28904.4	943585	904062	12818.2	741608	867054	14389	584794	117255	460383	247766	689233	3.827	1.8e-05
S-Allylcysteine	160.044	C16759	Negative	1.55786e+06	777933	1.46287e+06	4.02763e+06	482547	1.31229e+06	920652	742043	1.33188e+06	2.95816e+06	6.04435e+06	1.77566e+06	2.09212e+06	1.59398e+06	7.38543e+07	5.33021e+07	7.92675e+07	9.46221e+06	6.3333e+07	6.9531e+07	1.87712e+07	7.09457e+07	2.62527e+07	3.18148e+07	6.98329e+07	4.96163e+07	5.20147e+07	5.65929e+07	4.872	<0.000001
Aminoadipic acid	160.062	C00956	Negative	920991	614027	419677	586945	570319	322233	700422	736686	459587	1.16637e+06	733590	442965	299171	466405	2.5709e+06	452918	1.72725e+06	1.58196e+06	2.69505e+06	1.8072e+06	1.47927e+06	4.71243e+06	1.32189e+06	2.46049e+06	2.25895e+06	2.12767e+06	2.86922e+06	5.35307e+06	1.876	2e-06
Acetylcysteine	162.023	C06809	Positive	36684.6	22177.5	21634.6	30441.6	24186.1	18253.7	37794.1	15171.6	31010.8	32313.5	16264.3	18826.7	14226.6	32154.3	897021	177298	266626	380707	590433	93921.1	1.21158e+06	997132	30094.8	1.34393e+07	536272	1.25421e+07	1.47311e+06	1.18916e+06	4.847	<0.000001
4,6-Quinolinediol	162.055	C05639	Positive	846403	133850	81439.4	113390	408528	183310	2.45592e+06	9.6924e+06	173451	64169.9	367895	2.22152e+06	59627.1	71539.6	702290	127857	155560	140861	575882	140891	1.97366e+06	8.17981e+06	111824	96604.2	370081	2.22979e+06	78925.7	95946.5	0.09145	0.590052
Indole-3-ethanol	162.091	C00955	Negative	215759	223881	236193	211120	266850	206841	253881	649453	949470	628733	533159	213099	1.8893e+06	183979	1.49135e+06	740734	1.7961e+06	817699	846523	2.18951e+06	441121	1.42753e+06	278718	744394	2.59091e+06	963212	1.01345e+06	566295	1.432	0.001385
2-Hydroxycinnamic acid	163.04	C01772	Negative	638681	1.25592e+06	538388	410123	1.34656e+06	572957	230469	429872	361096	148789	418052	588067	290691	279745	1.00653e+06	828734	584919	626080	1.0921e+06	1.09391e+06	322869	1.18185e+06	1.37739e+06	667645	714688	717879	1.03289e+06	792204	0.8456	0.008378
3-Hydroxycinnamic acid	163.04	C12621	Negative	396074	300845	329301	64105.4	402207	312376	83180.7	206435	32541.8	191422	256770	205260	217959	200810	2.06125e+06	1.09246e+06	360506	2.91767e+06	312518	338184	2.87279e+06	2.55232e+06	38055.1	2.34191e+06	1.59844e+06	6.86193e+06	1.79499e+06	462772	2.44	0.000837
D-Fucose	163.061	C01018	Positive	395382	366373	223154	1.52516e+06	327348	196959	268172	264918	257911	1.40904e+06	455347	406426	107701	248769	5.60802e+06	2.48921e+06	1.3175e+06	269598	3.44347e+06	1.28684e+06	1.44031e+06	2.7255e+06	1.94013e+06	6.51405e+06	2.21514e+06	1.44588e+06	2.25927e+06	1.38379e+07	2.712	1e-05
Glycyl-Serine	163.071	HMDB0028850	Positive	63298.8	64770.1	59274.1	55427.3	53615.3	58891.5	56954.4	63755.3	60333.9	55977	56808.3	54133.1	68218.7	56970.6	88385.2	279235	101416	82889.3	309750	158098	82695.3	371244	132874	386388	272814	326025	206575	104705	1.588	2e-06
5-Hydroxylysine	163.108	C16741	Negative	305410	268748	158773	311897	148727	262565	183221	388500	140862	412102	285011	229975	265496	312700	847590	448450	346789	6.17941e+06	4.28142e+06	7.61459e+06	2.90027e+06	7.83413e+06	404327	7.7592e+06	4.32814e+06	7.46357e+06	7.88316e+06	6.70896e+06	3.548	<0.000001
Terephthalic acid	165.019	C06337	Negative	1.30968e+06	710752	676005	526830	1.08478e+06	831466	399295	813206	392335	741547	980900	894766	3.47436e+06	911866	1.99361e+06	553944	808641	1.46869e+06	1.21744e+06	1.35277e+06	605766	1.07885e+06	416157	957538	967035	1.28527e+06	7.04e+06	1.12484e+06	0.4392	0.197427
3-Methylxanthine	165.042	C16357	Negative	6.858e+06	4.16329e+06	2.58557e+06	923953	3.0175e+06	3.63951e+06	2.48561e+06	3.34612e+06	93190.7	2.28375e+06	3.19517e+06	68134.2	484152	105775	5.10607e+06	5.49325e+06	4.46136e+06	235680	2.17791e+06	4.52804e+06	2.18476e+06	3.46671e+06	1.7492e+06	853510	3.72522e+06	109107	2.04016e+06	380705	0.4378	0.447107
D-Phenyllactic acid	165.056	C05607	Positive	1.40698e+07	1.65698e+07	1.24787e+07	2.88236e+07	6.99127e+07	4.99835e+06	2.48935e+07	2.96639e+07	5.161e+07	6.0644e+07	5.18267e+06	3.38638e+06	9.25267e+06	8.61641e+06	1.70394e+08	5.89036e+07	6.48754e+07	5.41807e+07	5.57764e+07	1.90014e+07	7.14722e+07	7.50994e+07	2.13459e+07	1.28879e+08	6.70625e+07	1.07592e+08	7.4587e+07	6.3419e+07	1.969	0.000338
L-Methionine Sulfoxide	166.053	C02989	Positive	1.57003e+06	645295	329395	1.56721e+06	1.09967e+06	1.30243e+06	772797	3.11069e+06	356955	780195	514188	3.07116e+06	3.11446e+06	601123	3.28157e+06	4.61919e+06	550419	6.04713e+06	3.34533e+06	556348	5.9597e+06	9.17089e+06	1.79817e+06	851947	2.63487e+06	3.62749e+06	6.73803e+06	501001	1.242	0.026356
1-Methylguanine	166.072	C04152	Positive	1.56612e+07	5.24986e+06	7.31345e+06	7.60828e+06	6.43399e+06	8.59215e+06	7.59775e+06	1.21286e+07	422391	7.11927e+06	9.11803e+06	557201	8.19985e+06	1.3528e+06	2.42424e+07	1.17894e+07	4.49419e+06	1.30967e+07	8.81522e+06	2.10684e+07	2.06584e+07	2.13655e+07	1.21043e+07	1.44408e+07	9.19427e+06	1.36626e+07	7.58924e+06	2.25781e+06	1.215	0.032463
L-Phenylalanine	166.086	C00079	Positive	6.00633e+08	2926416646	2.17176e+08	1143791130	3.28473e+08	3.8112e+08	1.92484e+08	2468083461	4639941920	8.87214e+08	7.18608e+08	3.7937e+08	1385972834	2.62124e+08	7604366441	5378304585	352439809	7150347596	4447254298	8508410430	5193966663	8396307848	3754665011	7684662424	9150942801	8181282920	7963412381	7120871898	2.917	2e-05
1-Methylxanthine	167.056	C16358	Positive	1.36918e+07	5.27384e+06	4.33767e+06	933932	3.94313e+06	7.15648e+06	3.93445e+06	1.09334e+07	179219	3.87049e+06	4.7784e+06	130999	661915	110154	9.62886e+06	9.36491e+06	1.18293e+07	364999	3.37224e+06	6.76545e+06	3.02415e+06	8.66255e+06	3.23171e+06	1.05374e+06	4.88597e+06	299826	3.21768e+06	468931	0.5203	0.418117
6-Thioguanine	168.033	C07648	Negative	137163	2.60802e+06	2.65554e+06	3.23323e+06	994802	298732	1.29008e+06	262498	1.91897e+06	251955	64995.6	79164.3	76667.3	222783	206083	3.91434e+06	1.46468e+07	3.71189e+06	6.32688e+06	916621	267156	834102	4.76478e+06	1.33395e+06	241372	108208	414462	1.37536e+06	1.33	0.120587
Gallic acid	169.014	C01424	Positive	94392.4	20085.1	16481.6	18012.2	16036.1	11044	14327.5	13840.7	22757.6	23863.8	11363.8	10067.5	30529.8	13085.3	1.05908e+07	1.05631e+07	1.54468e+07	4.79141e+06	7.5999e+06	5.12125e+06	1.01345e+07	7.94619e+06	9.64638e+06	7.49293e+06	1.33268e+07	1.45572e+07	1.32999e+07	1.18521e+07	9.033	<0.000001
Pyridoxamine	169.097	C00534	Positive	2.11037e+08	9.56468e+07	107383660	1.0119e+08	1.07486e+08	1.7422e+08	9.10227e+07	1.58198e+08	1.04604e+08	1.01026e+08	1.76919e+08	1.75976e+08	1.80873e+08	1.43031e+08	1.67261e+08	5.90815e+07	1.88594e+08	1.09979e+08	9.07227e+07	1.72715e+08	1.12591e+08	1.70593e+08	1.17194e+08	1.53899e+08	1.59075e+08	1.48273e+08	1.86018e+08	1.34492e+08	0.02842	0.580979
Pyridoxine	170.081	C00314	Negative	7.33999e+06	1.72471e+06	2.4573e+06	839224	4.56066e+06	2.97551e+06	2.5429e+06	5.85667e+06	2.02938e+06	2.12328e+06	5.85207e+06	6.68659e+06	1.08158e+07	5.54254e+06	7.72707e+06	5.52621e+06	4.05378e+06	4.96772e+06	5.18461e+06	2.706e+06	6.52603e+06	1.0973e+07	2.00285e+06	4.66913e+06	2.12067e+06	6.09132e+06	1.04323e+07	8.60536e+06	0.533	0.141985
Prolylglycine	171.078	HMDB0011178	Positive	2.0786e+06	1.53825e+06	833869	1.31064e+06	568769	1.62549e+06	1.10816e+06	1.53976e+06	1.55765e+06	1.11474e+06	1.74051e+06	1.35588e+06	1.09225e+06	325388	2.06153e+06	5.77478e+06	3.80513e+06	2.61702e+06	7.89928e+06	3.13828e+06	760967	4.5523e+06	8.26893e+06	5.63666e+06	3.1659e+06	2.16465e+06	4.01532e+06	3.83789e+06	1.612	5.6e-05
Levetiracetam	171.113	C07841	Positive	4.52969e+06	4.0712e+06	7.57302e+06	5.76013e+06	4.22496e+06	9.26459e+06	1.74514e+06	8.0336e+06	4.78457e+06	3.62587e+06	2.96769e+06	4.44337e+06	3.94779e+06	1.43126e+07	2.40439e+07	6.72856e+06	5.0571e+06	2.17391e+07	7.06722e+06	4.99142e+06	4.06693e+06	7.29158e+06	6.22198e+06	6.56766e+06	5.35771e+06	6.22376e+06	5.2716e+06	6.71811e+06	0.521	0.093305
N-butanoyl-homoserine lactone	172.097	C11837	Negative	5.7193e+06	3.33131e+06	3.16507e+06	1.43588e+06	1.97494e+06	5.86511e+06	3.56112e+06	4.62266e+06	2.74234e+06	798831	5.8551e+06	5.18726e+06	4.89969e+06	2.51076e+06	1.42543e+06	818953	1.40335e+06	635855	449753	1.19769e+06	495816	1.06341e+06	259688	1.10667e+06	830009	1.18605e+06	942628	1.03882e+06	-1.949	3e-06
N-Acetyl-Leu	172.098	C02710	Negative	3.2955e+06	2.45539e+06	2.19019e+06	2.24322e+06	2.67321e+06	2.6946e+06	1.97147e+06	1.77146e+06	2.06771e+06	2.05693e+06	2.70454e+06	2.23671e+06	2.39284e+06	1.95363e+06	8.2444e+06	7.99024e+06	1.24709e+07	8.44719e+06	1.06163e+07	9.90122e+06	5.61123e+06	6.03016e+06	1.76626e+06	6.81018e+06	1.14975e+07	6.4448e+06	8.33618e+06	6.48853e+06	1.66	<0.000001
Aconitic acid	173.009	HMDB0247961	Negative	6795.07	12251.6	20944	72365.6	18259.1	6018.45	15509.8	17487.4	12415.7	45780	5184.82	16342.2	4360.69	20020.8	49560.2	120601	231452	39693.7	116012	216943	14922.5	168808	79987.3	182361	235656	145627	128300	70386.2	2.847	3e-06
Shikimate	173.046	C00493	Positive	411548	918417	932284	985949	1.10186e+06	488875	801537	679281	605627	1.45765e+06	507695	1.62698e+06	352565	652400	1.48723e+06	669189	1.66229e+06	641297	1.121e+06	1.39264e+06	550286	1.19683e+06	568084	851618	1.45131e+06	3.63188e+06	821925	2.68211e+06	0.6055	0.055317
Diethyl fumarate	173.081	HMDB0038601	Positive	894955	978364	3.05368e+06	1.03337e+06	2.17316e+06	462045	863986	1.33032e+06	452200	1.0188e+06	176748	210342	282030	150215	1.79302e+06	2.40057e+06	4.23799e+06	1.62574e+06	1.39976e+06	4.59049e+06	1.74485e+06	3.74249e+06	2.24711e+06	1.84745e+06	6.02393e+06	3.82803e+06	3.14423e+06	2.89323e+06	2.058	7.4e-05
Glycylproline	173.092	HMDB0000721	Negative	2.19517e+07	1.42837e+07	2.46521e+07	1.35607e+07	1.66392e+07	1.49727e+07	1.54084e+07	5.6882e+07	2.02405e+07	2.85255e+07	3.83924e+07	1.54642e+07	1.7909e+07	1.29812e+07	1.05832e+08	9.71768e+07	7.2751e+07	5.12567e+07	2.04648e+08	4.5758e+07	5.03689e+07	1.59466e+08	8.13158e+07	1.92645e+08	5.35369e+07	8.73127e+07	7.46928e+07	1.36036e+08	2.152	<0.000001
L-Theanine	173.093	C01047	Negative	266430	349891	124010	790112	1.63799e+06	318530	253461	167878	89063.6	342006	573183	160811	127896	85141.8	509111	1.11036e+06	1.54099e+06	1.25556e+06	1.89962e+06	1.96972e+06	590500	3.2517e+06	430277	1.21314e+06	3.50608e+06	752980	1.67502e+06	2.41252e+06	2.337	2.6e-05
N-Acetyl-L-aspartic acid	174.041	C01042	Negative	515313	166122	51323.1	626330	114075	544359	338160	39864	284349	325594	337918	178366	534533	339942	230899	1.6315e+06	647148	1.01055e+07	1.36134e+06	73018.8	2.51435e+06	292637	1.09517e+06	3.44723e+06	380907	232628	791389	8.14315e+06	1.951	0.009424
Indoleacetate	174.056	C00954	Negative	702481	354333	571976	332318	677765	395747	617622	362810	262455	307353	422804	604539	531357	366962	564265	459570	874544	530549	547716	549876	448877	355483	450994	316479	464099	457174	404491	357680	0.08218	0.460878
Ascorbic acid	175.025	C00072	Negative	5.27539e+06	6.83038e+06	7.25377e+06	5.445e+06	7.5163e+06	4.02608e+06	6.04713e+06	7.43483e+06	3.07771e+06	5.44687e+06	2.76681e+06	1.08986e+07	4.61568e+06	7.40285e+06	6.53083e+07	4.45021e+07	2.68617e+07	3.23099e+07	3.8226e+07	4.59205e+07	4.99941e+07	5.90407e+07	2.7189e+07	5.7449e+07	2.69397e+07	1.12413e+08	90234099	4.19898e+07	3.047	<0.000001
Dehydroascorbate	175.025	C05422	Positive	1.28127e+06	1.73808e+06	293912	525885	1.62882e+06	636352	1.07344e+06	1.04684e+06	271958	1.24486e+06	1.0126e+06	2.21344e+06	988634	1.43221e+06	6.37024e+06	5.72829e+06	3.33404e+06	6.41184e+06	7.51973e+06	4.91554e+06	5.79083e+06	8.77379e+06	3.4932e+06	9.39049e+06	7.89566e+06	1.29927e+07	8.5273e+06	1.12628e+07	2.858	<0.000001
3-Indoleacetamide	175.087	C02693	Positive	246379	259407	1.16565e+06	1.51747e+06	506837	846864	1.34766e+06	316269	212817	844333	3.04602e+06	169529	654687	1.16057e+06	6.72636e+06	9.14641e+06	5.73148e+06	1.04246e+07	1.70825e+07	3.22296e+06	1.21387e+06	1.12253e+07	5.44906e+06	1.16018e+07	4.63002e+06	7.89442e+06	2.04843e+07	6.39729e+06	3.5	<0.000001
Indole-3-acetaldoxime	175.087	C02937	Positive	160905	844141	775842	586811	699584	1.07746e+06	731218	726111	866475	308699	1.07155e+06	565081	1.02287e+06	266793	521064	957504	2.05193e+06	1.23829e+06	960698	1.78495e+06	1.01137e+06	1.11631e+06	1.04752e+06	1.0441e+06	1.25621e+06	1.23684e+06	1.41832e+06	979633	0.8842	0.003396
L-Arginine	175.119	C00062	Positive	1.01475e+08	3.878e+07	1.19536e+07	2.53506e+07	4.99993e+07	9.58192e+07	1.24817e+07	8.13306e+07	1.05327e+07	9.66942e+07	1.02896e+08	7.38092e+07	6.88187e+07	4.96828e+07	161239642	5.14639e+07	3.41898e+07	7.14244e+07	5.06591e+07	5.44159e+07	3.02446e+07	1.11037e+08	3.02749e+07	5.92643e+08	3.15097e+07	3.55774e+07	5.82868e+07	7.40978e+07	0.4807	0.274701
N-Norgramine	175.123	HMDB0038456	Positive	283034	153338	226585	1.08047e+06	132686	454703	80571.8	338625	267293	533459	69231.2	65454.9	223488	174680	2.31807e+06	2.50599e+06	5.72936e+06	3.04939e+06	1.77152e+06	3.61796e+06	1.24552e+06	1.77389e+06	1.98196e+06	3.10228e+06	2.9612e+06	2.20232e+06	2.87822e+06	1.65151e+06	3.51	<0.000001
Guanidinosuccinic acid	176.066	C03139	Positive	1.0709e+06	3.64099e+06	807081	958966	1.18531e+06	4.99352e+06	221395	175053	208554	6.27301e+06	1.31169e+07	1.60637e+06	1.18741e+06	1.32489e+06	1.16074e+06	2.65026e+06	1.52206e+06	707561	3.78783e+06	1.65933e+07	619992	1.13125e+07	453556	1.96323e+07	1.78584e+07	5.3511e+06	1.10696e+07	250669	1.201	0.139766
L-Citrulline	176.103	C00327	Negative	1.88119e+06	978200	748943	2.5058e+06	2.18921e+06	4.0808e+06	1.28981e+06	1.93128e+06	1.94853e+06	4.54313e+06	3.33523e+06	2.34847e+06	1.52155e+06	3.32197e+06	5.37431e+07	2.60106e+07	9.50833e+06	6.68001e+07	5.97201e+07	2.34078e+07	2.8883e+07	6.97721e+07	1.9936e+07	6.61862e+07	1.88192e+07	2.72233e+07	6.59395e+07	2.89492e+07	4.052	<0.000001
Gluconolactone	177.041	C00198	Positive	1.85782e+06	4.29321e+06	1.44697e+06	1.13601e+06	2.90799e+06	1.13971e+06	857462	979425	1.21254e+06	1.11467e+06	1.16712e+06	966798	987451	853344	7.3903e+06	8.21015e+06	5.77721e+06	5.01603e+06	3.68361e+06	4.29241e+06	4.84558e+06	6.51701e+06	2.65022e+06	1.91713e+07	4.85823e+06	6.66593e+06	4.77544e+06	4.06085e+06	2.083	<0.000001
Allantoate	177.061	C00499	Positive	563292	219452	448897	120229	446260	208391	137138	226728	134452	502947	301457	330492	262023	449920	234456	199326	389565	4.56888e+07	3.48465e+07	5.66158e+07	212503	5.10305e+07	161512	4.20903e+07	1.16927e+06	549099	7.49571e+07	2.30152e+06	3.547	0.003256
Serotonin	177.102	C00780	Positive	1.12808e+07	1.62239e+06	2.07793e+06	2.85041e+06	3.89943e+06	5.11059e+06	1.88959e+06	1.10022e+07	1.42883e+06	7.03475e+06	6.68925e+06	1.15323e+07	1.24739e+07	5.81237e+06	7.02777e+06	3.60548e+06	7.24547e+06	5.51916e+06	4.224e+06	3.52007e+06	441102	1.01716e+07	2.15209e+06	7.5948e+06	1.90355e+06	4.48212e+06	1.11725e+07	1.42364e+07	-0.05374	0.590052
(R)-Salsolinol	178.087	C09642	Negative	13898.2	15357.5	16111.5	31833.9	17161.1	157825	26118.4	457972	12802.9	19292.3	18625.3	13046.6	8898.7	18779.3	626900	572956	898247	565317	536638	609191	464598	724265	393527	455681	447973	452074	483298	455327	4.426	<0.000001
Caffeic acid	179.035	C01481	Negative	107758	52823.1	109013	18515.4	227334	14127	16937.7	11398.8	16483.8	84578.1	89732.9	11082	76581.7	26231	189865	173039	231939	21929.1	328919	97449.3	30070.1	13617.4	388902	242644	183389	73218	75808.9	66113.6	1.387	0.029119
D-glucose	179.056	C00031	Positive	4.61964e+06	6.57986e+06	2.23905e+06	3.82348e+06	8.77278e+06	1.01174e+06	2.5023e+06	3.29334e+06	1.59327e+06	1.96926e+07	2.49746e+06	274234	1.84645e+06	1.2334e+06	3.12654e+07	14207747	2.80543e+06	2.64123e+07	3.975e+07	936652	1.61581e+07	4.31318e+07	1.01833e+07	4.60271e+07	3.01502e+07	4.00377e+07	3.97886e+07	3.72955e+07	2.822	0.000215
p-t-Butylbenzoic acid	179.107	C14535	Negative	2.42653e+06	2.26276e+06	2.53743e+06	2.54354e+06	2.56939e+06	1.53673e+06	2.62392e+06	3.25984e+06	2.19939e+06	2.23969e+06	5.15753e+06	2.54003e+06	2.13743e+06	925840	2.23222e+06	2.90314e+06	2.73923e+06	2.29264e+06	3.2818e+06	3.37031e+06	2.64109e+06	3.16877e+06	2.42968e+06	3.27132e+06	3.08626e+06	3.6857e+06	3.10763e+06	3.06945e+06	0.3146	0.069552
3,4-Dihydroxyphenylpropionic acid	181.051	C10447	Negative	2.03107e+06	4.81811e+06	5.17357e+06	2.85041e+06	8.94683e+06	1.48388e+06	2.25203e+06	2.02497e+06	4.75123e+06	1.77282e+06	1.45776e+06	1.26306e+06	1.38969e+06	608714	3.0027e+07	2.29335e+07	1.56835e+07	4.82094e+07	3.47616e+07	3.74548e+06	3.34745e+07	2.80274e+07	5.25956e+07	6.89234e+07	2.85591e+07	1.23806e+08	1.72824e+07	3.96397e+06	3.486	<0.000001
Galactitol	181.072	C01697	Positive	64057.2	68176.3	64941.1	81846.8	218018	66823.3	183425	57299.1	127238	57349.1	59294.8	50137.5	54052.6	54318.4	2.03756e+06	607900	2.22979e+06	4.03074e+06	1.46644e+06	91067.7	1.68669e+06	1.22209e+06	631089	1.45918e+06	1.2492e+06	1.70829e+06	660653	2.00286e+06	3.927	<0.000001
Paraxanthine	181.072	C13747	Negative	4.28539e+06	2.59755e+06	243896	91537.1	1.42208e+06	319989	939110	2.83193e+06	97248.5	1.68242e+06	66954.4	375345	282389	199362	4.72978e+06	2.68817e+06	460986	134497	1.2468e+06	497671	623932	2.29022e+06	107804	2.32147e+06	91682.3	388564	389571	148363	0.1701	0.56287
4-Pyridoxic acid	182.046	C00847	Positive	3.2723e+06	1.56799e+06	948963	1.21534e+06	1.25873e+06	2.65889e+06	968445	1.53502e+06	4.84078e+06	1.99577e+06	1.95895e+06	1.82066e+06	2.5747e+07	1.85583e+06	1.89695e+06	951013	1.65996e+06	430913	1.03813e+06	1.56034e+06	827356	1.1081e+06	3.03889e+06	929097	1.31819e+06	1.28733e+06	1.47447e+07	1.70988e+06	-0.5513	0.22505
L-Tyrosine	182.081	C00082	Positive	1.26793e+08	6.75495e+07	5.53071e+07	9.91478e+07	8.30479e+07	5.15814e+07	3.78743e+07	7.86046e+07	3.56982e+07	7.55567e+07	7.44372e+07	5.83594e+07	7.32489e+07	6.03115e+07	7.51449e+07	6.66259e+08	4.21996e+07	9.53448e+08	4.91077e+08	5.18659e+08	5.8234e+08	587931356	501269374	666948767	2.13993e+08	5.70713e+08	4.43102e+08	7.60899e+08	2.584	1e-06
Saccharin	184.005	C12283	Positive	9.91346e+06	9.29386e+06	9.57787e+06	1.07791e+07	1.02597e+07	1.05984e+07	8.04051e+06	7.01828e+06	6.87483e+06	5.69136e+06	8.33777e+06	9.25584e+06	1.04326e+07	6.84649e+06	6.48388e+06	1.11593e+07	3.7511e+07	1.12906e+07	1.53607e+07	1.66348e+07	1.21666e+06	1.43613e+07	1.30994e+07	1.41074e+07	1.33319e+07	4.5138e+06	1.71295e+07	1.38952e+07	0.3463	0.265416
Adrenaline	184.097	C00788	Negative	2.82811e+06	1.94201e+06	230794	1.11018e+06	3.40346e+06	3.83657e+06	2.42641e+06	4.78931e+06	998679	1.42892e+06	748529	1.36281e+06	543192	965272	176489	321760	451557	503916	811617	1.67486e+06	314532	660756	274647	241097	265654	256780	283907	254540	-1.93	0.000151
Maleylpyruvate	185.009	C02167	Negative	12594.2	16702.7	17713.4	14949.2	19197.4	11994.1	13051.3	9307.97	14308	8402.94	9997.02	9798.58	7969.25	8691.55	24819.6	90217.1	18901.4	1.59971e+07	21469.2	13281	35916.5	233697	15193.9	962203	9677.55	29341	16615	207709	2.435	0.009803
pyroglutamylglycine	185.057	HMDB0061890	Positive	1.27543e+06	87212.5	1.62104e+06	2.99566e+06	2.42225e+06	1.29166e+06	178519	332648	2.1334e+06	1.19701e+06	2.2917e+06	123884	976428	996127	1.59912e+06	2.15573e+06	3.345e+06	1.93202e+06	3.61279e+06	1.88733e+06	5.4787e+06	4.12474e+06	3.31976e+06	4.56354e+06	4.37592e+06	2.71296e+06	2.64717e+06	3.94126e+06	1.888	0.001128
Alanylproline	187.108	HMDB0028695	Negative	2.70958e+07	1.59424e+07	1.46222e+07	2.85684e+07	2.15921e+07	1.98505e+07	2.21949e+07	3.42015e+07	1.9479e+07	2.25665e+07	2.02522e+07	1.51669e+07	2.0599e+07	1.92835e+07	9.08189e+07	6.11133e+07	3.77443e+07	7.6551e+07	2.08071e+07	2.22342e+07	3.32545e+07	8.48554e+07	6.38387e+07	1.11165e+08	2.68305e+07	6.083e+07	3.58157e+07	2.53463e+07	1.148	0.000158
Kynurenic acid	188.035	C01717	Negative	3.40501e+06	1.89404e+06	2.19845e+06	3.2455e+06	2.08841e+06	3.33108e+06	2.02827e+06	1.18543e+06	1.76396e+06	694941	2.94391e+06	3.19613e+06	1.9789e+06	2.20774e+06	680366	597733	3.41609e+06	344166	232091	945779	276372	241584	410254	170180	541181	386158	465145	523291	-2.182	3e-06
N-Acetyl-L-glutamic acid	188.057	C00624	Positive	3.3252e+06	1.16675e+06	1.54112e+06	5.51128e+06	1.31315e+06	2.36453e+06	1.39097e+06	1.00143e+06	1.32852e+06	1.4117e+06	2.53639e+06	2.0772e+06	2.44047e+06	3.08974e+06	5.88078e+06	1.13253e+07	1.36895e+06	1.05403e+07	8.00846e+06	1.10008e+06	1.04005e+07	4.55315e+06	3.80217e+06	5.81924e+06	1.81316e+06	2.59764e+07	5.59143e+06	8.46787e+06	1.487	0.001598
Indoleacrylate	188.071	C21283	Positive	869613	88838.2	91239.9	153291	129248	853143	343110	1.0794e+06	221064	156542	810333	1.03769e+06	636448	1.06147e+06	1.57928e+06	110298	486133	415361	177496	935004	382797	1.21966e+06	1.60948e+06	4.03643e+06	1.01498e+06	1.76067e+06	830480	3.51395e+06	1.192	0.054619
N8-Acetylspermidine	188.176	C01029	Positive	1.00816e+07	1.79656e+06	5.16487e+06	4.23915e+07	3.19341e+06	2.77512e+07	3.29934e+07	9.95556e+06	4.41222e+06	1.02205e+07	1.96251e+07	6.76604e+06	8.11374e+06	1.36612e+07	5.54847e+07	4.94757e+07	1.44369e+08	4.90142e+07	8.95525e+07	2.21006e+08	1.2803e+07	1.13061e+08	1.68401e+08	6.32701e+07	1.19614e+08	6.65946e+07	1.71715e+08	3.03823e+07	2.968	4e-06
N-Acetylglutamine	189.087	HMDB0006029	Positive	1.65098e+06	1.1732e+06	2.74359e+06	4.32189e+06	3.2317e+06	1.77651e+06	572234	687419	451388	1.36291e+06	1.88885e+06	3.00924e+06	1.759e+06	3.2604e+06	2.67125e+07	2.71804e+07	9.16029e+06	1.61959e+07	2.30438e+07	4.89743e+06	1.96952e+07	2.26308e+07	7.99789e+06	3.64914e+07	4.38023e+06	7.56693e+06	1.14965e+07	1.32243e+07	3.058	<0.000001
Glycylleucine	189.123	C02155	Negative	5.67276e+07	1.70293e+07	1.38864e+07	5.10344e+07	4.73904e+06	4.43471e+07	1.81487e+07	2.33477e+07	1.18046e+07	3.19077e+07	6.14207e+07	3.06223e+07	4.55019e+07	1.60056e+07	1.00778e+08	1.32779e+08	5.21386e+07	6.27589e+07	3.29753e+07	8.87462e+07	3.58941e+07	1.51109e+08	6.40696e+07	1.24619e+08	8.07345e+07	5.59314e+07	5.67192e+07	1.98599e+07	1.414	0.001272
Acetylisatin	190.05	C02172	Positive	1.85895e+07	1.09763e+07	1.22242e+07	1.85149e+07	1.11277e+07	2.04924e+07	1.27427e+07	8.55577e+06	1.09009e+07	4.14929e+06	1.71816e+07	1.78348e+07	1.24585e+07	1.43097e+07	3.51093e+06	2.7095e+06	1.63085e+07	1.56133e+06	1.17876e+06	4.67605e+06	1.46121e+06	1.66056e+06	2.27643e+06	505895	2.5204e+06	1.98383e+06	2.36596e+06	2.54908e+06	-2.468	<0.000001
N-Acetyl-L-methionine	190.054	C02712	Positive	901245	501502	1.25954e+06	1.41186e+06	1.23923e+06	2.20812e+06	1.40857e+06	525668	1.02362e+06	481930	2.68866e+06	929358	1.4155e+06	837546	8.68371e+06	1.52095e+07	6.77587e+07	4.64095e+07	3.55613e+07	5.25788e+06	3.20107e+07	2.00122e+07	502757	1.70635e+07	4.12787e+07	1.92224e+07	2.3841e+07	1.18146e+07	3.939	<0.000001
Indole-3-methyl acetate	190.086	HMDB0029738	Negative	6.61736e+06	3.63492e+06	7.76252e+06	4.02374e+06	6.08216e+06	2.91154e+06	3.67026e+06	4.15329e+06	2.3016e+06	2.37166e+06	877570	1.06382e+07	1.17337e+06	1.20573e+07	2.43167e+06	7.59002e+06	7.24126e+07	1.50612e+07	2.30535e+07	1.98208e+07	493129	4.55033e+06	1.18764e+08	410299	1.61919e+07	1.83528e+07	5.95763e+06	422299	0.882	0.243582
Indole-3-propionate	190.086	C00331	Positive	6.37173e+06	2.0212e+06	3.61978e+06	3.64496e+06	2.77442e+06	2.78964e+06	3.46517e+06	3.1849e+06	1.62168e+06	2.24074e+06	734440	1.04382e+07	1.05306e+06	1.05523e+07	2.30066e+06	3.48544e+06	3.42772e+07	1.09142e+07	1.07877e+07	1.63223e+07	3.7666e+06	3.5213e+06	8.96368e+07	3.11768e+06	1.56948e+07	1.7778e+07	4.86275e+06	3.08677e+06	1.487	0.012435
Quinic acid	191.056	C00296	Positive	405933	531169	910903	424421	4.66782e+06	267318	654892	511225	226185	4.95883e+06	1.35518e+06	785824	103714	649323	130103	3.4919e+06	2.58543e+06	624241	9.69541e+06	508599	170657	587927	359459	5.66872e+06	3.9448e+06	684346	294871	832039	0.5319	0.365004
Oxindole-3-acetic acid	192.065	HMDB0035514	Positive	1.60008e+06	178423	148054	114467	158625	674504	263722	1.09587e+06	176001	318038	949587	1.2147e+06	199290	966483	4.54921e+06	2.30647e+06	227755	369588	223145	4.73171e+06	2.14168e+06	5.05821e+06	1.81796e+06	3.01612e+06	5.0696e+06	6.36581e+06	3.31627e+06	2.08038e+06	2.332	0.000978
5-Hydroxyindoleacetic acid	192.065	C05635	Negative	1.32323e+06	5.06883e+06	4.81413e+06	7.07326e+06	3.69123e+06	3.5619e+06	2.35302e+06	2.93631e+06	4.8768e+06	836046	3.76053e+06	187764	1.07792e+06	379679	7.20513e+06	1.6186e+07	1.78385e+07	7.62813e+06	6.61639e+06	9.27428e+06	6.27547e+06	3.2382e+06	6.35434e+06	5.52895e+06	6.5886e+06	6.49897e+06	5.32604e+06	3.52697e+06	1.746	0.001556
Beta-D-Glucopyranuronic acid	193.035	HMDB0010314	Negative	85451.7	51488.6	1.07117e+06	52416.6	115918	150472	46384.3	53897.6	50505.5	134945	73221	38254	36694	42215.7	433896	1.17812e+06	427608	6.88178e+06	867184	611498	3.23837e+06	1.70685e+06	296669	2.12635e+07	600707	7.19542e+06	215256	235093	3.864	1.2e-05
Diethyl phthalic acid	193.051	C14175	Negative	1.1449e+07	5.92253e+06	666556	35869.7	2.88139e+06	2.34972e+06	4.88642e+06	5.41842e+06	16402.6	1.10756e+06	429797	306545	796977	414394	1.09258e+07	7.42431e+06	1.88953e+06	44387.2	3.42345e+06	2.9458e+06	5.49521e+06	6.69082e+06	16501.5	1.93765e+06	569154	138274	797336	11627.1	-0.1409	0.590052
L-Dopaquinone	194.046	HMDB0039119	Positive	10458.2	28015.2	11581.5	9690.08	30163.7	7905.69	9997.78	31384.4	20766.9	17043.8	39391.8	7138.75	5288.17	5614.59	550231	610133	639625	333448	539464	535767	411369	475470	453914	397835	621268	289333	461887	461128	5.121	<0.000001
Caffeine	195.088	C07481	Negative	8.32348e+06	3.29066e+06	3.99871e+06	2.06919e+06	2.20783e+06	3.31396e+06	3.6284e+06	7.25064e+06	5.95547e+06	2.12235e+06	9.12047e+06	3.216e+06	2.19961e+06	1.99655e+06	6.61171e+06	4.23754e+06	8.26337e+06	5.81136e+06	5.59556e+06	4.29724e+06	6.91345e+06	6.44758e+06	6.54587e+06	7.94553e+06	4.97741e+06	4.49694e+06	3.79058e+06	7.81622e+06	0.6752	0.011761
DOPA	196.062	C00355	Positive	1.35893e+06	1.22348e+06	1.19002e+06	1.10624e+06	1.68464e+06	1.2054e+06	584129	1.12195e+06	976378	368604	1.36864e+06	1.25157e+06	674841	840739	2.12174e+06	2.20946e+06	4.19768e+06	2.52827e+06	2.51538e+06	2.48795e+06	1.53335e+06	2.29778e+06	1.60663e+06	1.65001e+06	2.58148e+06	2.22661e+06	1.91069e+06	2.384e+06	1.157	6e-06
gamma-Glutamyl-beta-aminopropiononitrile	200.103	C06114	Positive	186359	118874	147136	285044	103411	156702	85754.2	146103	44439.2	103059	149941	82668.7	71062.1	24094.1	455348	457936	393809	419845	304221	490524	209064	305838	487758	383549	236453	172549	146447	183186	1.558	4.8e-05
N-Hexanoyl-L-homoserine lactone	200.128	C21197	Positive	88886.7	2.30352e+06	1.92819e+06	1.90471e+06	2.31507e+06	3.35777e+06	1.71903e+06	82502.9	1.28039e+06	95425.9	1.71403e+06	193130	83181.8	54145	100642	1.55728e+06	2.64489e+06	949922	1.34652e+06	1.23708e+06	617623	105663	496297	93380.1	758034	94729.4	96715.1	92889.1	-0.49	0.428839
Isoleucylserine	201.123	HMDB0028916	Negative	1.7193e+07	5.74923e+06	5.6689e+06	3.6213e+06	4.52314e+06	2.12548e+07	3.03993e+06	1.26716e+07	4.63294e+06	1.30912e+07	1.58859e+07	1.01086e+07	9.63029e+06	8.72285e+06	1.2381e+07	6.69129e+06	1.02022e+07	3.56558e+07	6.43965e+06	1.09295e+07	5.00306e+06	1.04701e+07	7.71119e+06	3.8298e+07	2.87154e+06	5.91256e+06	3.75838e+06	6.645e+06	0.08382	0.565068
Alanylleucine	201.125	HMDB0028691	Negative	9.35368e+06	2.71435e+06	1.68247e+06	5.06722e+06	3.61374e+06	7.66792e+06	1.56546e+06	5.84419e+06	1.38483e+06	2.62182e+06	6.90615e+06	2.20902e+06	5.14717e+06	2.06246e+06	4.01615e+06	3.94129e+06	1.50147e+06	2.50383e+06	3.58781e+06	6.44729e+06	500752	7.72824e+06	2.46246e+06	5.35468e+06	3.11772e+06	988461	1.42204e+06	417244	-0.5693	0.19405
Lysylglycine	202.12	HMDB0028951	Positive	36778.8	31059.7	14672.9	27682.9	27363.4	38336.8	19109.5	23325.9	21578.8	13183.5	26830.1	15256.7	25747.5	13891	16171.2	77576.1	16897.8	55014.4	56538	36562.8	15286	60768.6	29124.4	83061.7	20433.1	26987.4	36283.9	17006.9	0.5477	0.069552
alpha-Curcumene	203.179	HMDB0059878	Positive	131604	232478	108244	143034	57715	333284	145549	97624	113633	242130	3.34943e+06	132723	221627	369715	1.28861e+06	4.44736e+06	5.62021e+06	5.74603e+06	1.40137e+06	289714	4.11822e+06	1.74662e+06	6.91649e+06	3.08229e+06	2.35782e+06	1.55661e+06	1.82278e+06	2.61191e+06	3.604	<0.000001
Indolepyruvate	204.066	C00331	Positive	7.41978e+07	4.03867e+07	4.80951e+07	1.06434e+08	86053.8	2.65305e+07	2.4202e+07	3.26939e+07	1.29528e+07	5.33421e+07	5.04928e+07	4.8886e+07	4.59138e+07	1.49415e+07	1328894651	6.45811e+07	6.94332e+07	1402302187	1085114578	4.00257e+07	6.53987e+08	1199196194	4.00759e+07	1506649666	2.75274e+08	1247463969	6.04953e+08	1380372478	4.078	0.00023
Indolebutyrate	204.102	C11284	Positive	1.25043e+07	6.43213e+06	4.47338e+06	8.32571e+06	1.09115e+07	2.57051e+06	1.6366e+06	5.52045e+06	1.6859e+06	8.78033e+06	4.25265e+06	8.29231e+06	3.36905e+06	5.48921e+06	2.64101e+08	8.00495e+06	7.44822e+06	1.20495e+08	1.54143e+08	3.58917e+06	1.13105e+08	1.25157e+08	5.91847e+06	1.46324e+08	3.70246e+07	1.95627e+08	8.47516e+07	2.27425e+08	3.413	5.2e-05
L-Acetylcarnitine	204.123	C02571	Negative	383165	389341	419454	402399	393362	367328	450866	332708	456742	328302	427171	361515	545155	326726	7.68175e+06	4.57866e+06	4.47724e+06	8.37055e+06	1.8982e+06	397618	5.7171e+06	3.33338e+06	494973	4.6281e+06	599591	5.88905e+06	4.28296e+06	4.81149e+06	2.883	<0.000001
Diethyl L-tartrate	205.072	HMDB0033584	Positive	41520.1	170002	227372	229221	232342	116873	2.90834e+06	38851.6	90051.3	90566.9	151212	146521	35151.2	70114.2	345852	197089	290093	344591	487612	97597.3	737473	103686	60109.4	82969.7	353616	363982	56456.6	72540.5	0.5017	0.321152
L-Tryptophan	205.097	C00078	Positive	5.6748e+07	2.73481e+07	2.46036e+06	7.09543e+07	4.47538e+07	2.0763e+07	1.68652e+07	2.56659e+07	9.07308e+06	3.86683e+07	4.05506e+07	3.09684e+07	2.63286e+07	1.22845e+07	1045110512	4.64802e+07	4.57596e+07	9.47146e+08	7.77059e+08	3.11234e+07	448701437	8.98272e+08	2.63008e+07	1124025437	2.20508e+08	9.85552e+08	4.69743e+08	1053685313	3.707	2.7e-05
6-Hydroxykynurenic acid	206.046	C05663	Positive	602964	228544	268639	215027	526224	287729	116462	374262	154649	722186	340289	343808	342155	554632	275565	189750	345804	794868	1.30236e+06	166019	198973	1.69334e+06	159353	2.89515e+06	205672	7.22918e+06	9.13049e+06	861929	1.1	0.084182
Indolelactate	206.081	C02043	Negative	269991	307959	289963	300069	282854	243863	310754	282885	313697	217933	280204	227044	284982	245088	2.12797e+07	1.84605e+06	514056	1.3439e+07	380320	307723	1.57122e+07	1.31168e+07	1.08897e+06	1.01212e+07	3.76581e+06	2.98597e+07	6.8208e+06	3.74323e+06	3.842	5e-06
N-Acetyl-L-phenylalanine	206.082	C03519	Positive	785998	2.17449e+06	791673	1.73713e+06	958847	752325	1.00081e+06	2.83333e+06	4.32106e+06	2.17135e+06	2.05799e+06	671575	5.59178e+06	461943	5.05455e+06	4.78778e+06	9.7144e+06	4.95586e+06	8.50344e+06	5.83774e+06	3.76798e+06	4.67246e+06	763339	3.41038e+06	8.20866e+06	4.39801e+06	4.31568e+06	3.38034e+06	1.647	0.000427
N-Propionylmethionine	206.084	HMDB0094704	Negative	48902.6	62095.6	56350.9	55628.7	56602.3	85328.4	61768.2	41562.9	60641.8	40453.9	95959	46805.6	54971	68645	233614	361044	1.12717e+06	152137	495861	338109	76345.7	222508	71414.6	76494.7	1.73666e+06	69033.7	218025	62009.9	1.868	0.000398
L-Kynurenine	207.078	C00328	Negative	83266.3	631004	551487	751785	400235	391414	500044	485139	425120	438911	643609	17965.2	197065	128443	787846	883045	1.08919e+06	698271	704560	652626	391136	629114	14793	529267	741487	587001	606792	559218	0.7562	0.194054
Hydroxyphenylacetylglycine	208.062	C05596	Positive	204421	444222	181111	60530.5	183380	150851	126531	135542	225750	154786	104776	203094	158055	182086	842870	1.14273e+06	380495	941244	999928	448886	622642	1.13251e+06	100117	617976	960233	754739	929346	830816	2.033	2e-06
Chalcone	209.096	C15589	Negative	6.06831e+07	1.78199e+07	3.01646e+07	3.23274e+07	3.03792e+07	2.74967e+07	2.0297e+07	2.85709e+07	3.67698e+07	3.426e+07	6.77273e+07	7.5231e+07	7.29925e+07	3.5793e+07	6.20462e+07	1.70854e+07	1.6444e+07	3.51295e+07	1.73486e+07	3.05031e+07	1.94575e+07	4.84391e+07	1.92935e+07	6.93662e+07	3.63429e+07	3.8104e+07	3.79188e+07	6.80664e+07	-0.1831	0.408244
Propyl gallate	211.061	C11155	Positive	104895	179877	607135	17349.5	354442	11483.8	14175.1	18816.4	15873.2	88933.3	228382	301779	173230	127746	137104	170310	283400	139990	416203	140128	46030.1	103122	20146.5	107650	406910	197446	231496	281197	0.8997	0.165046
(-)-Jasmonic acid	211.133	C08491	Positive	1.74847e+06	203497	1.40092e+06	2.00624e+06	2.3509e+06	2.41577e+06	412860	1.7234e+06	3.06762e+06	1.15202e+06	2.50078e+06	1.79765e+06	831344	1.80534e+06	1.7496e+06	3.07656e+06	4.18474e+06	2.70521e+06	2.46138e+06	2.90667e+06	1.24794e+06	2.31894e+06	2.60998e+06	956916	2.42501e+06	1.18211e+06	1.17461e+06	359496	0.3789	0.298041
Histidylglycine	213.098	HMDB0028885	Positive	233389	128362	54536.4	338583	290273	125571	108843	123815	64305.2	220396	213526	86499.7	222181	67886	212888	391469	253585	318715	131906	318713	216138	285825	262167	623035	226681	134094	276572	210002	0.8717	0.007187
4-(Phenylamino)benzoic acid	214.086	HMDB0246312	Negative	819331	117411	113969	201460	104431	375780	82261.2	559702	257508	311979	585339	355500	296464	31670.4	1.54915e+06	165229	610054	113081	449452	821791	115066	1.13296e+06	578188	377506	953165	736611	1.31804e+06	815777	1.27	0.021357
gamma-Glutamyl-gamma-aminobutyraldehyde	215.104	C15700	Positive	24908.5	36578	60247.2	102448	50060.4	37503.9	30592.2	20496.5	33782.4	71202.4	23773.1	20145.6	17908.2	18166.7	522240	644230	954340	480130	334923	280026	326814	321249	167603	266128	500232	272483	290486	358448	3.461	<0.000001
Valylproline	215.139	HMDB0029135	Positive	2.77785e+07	2.85409e+07	7.44358e+06	8.03739e+06	6.80404e+06	1.40897e+07	2.62739e+07	1.4559e+07	6.09608e+06	5.87601e+06	2.11225e+07	8.68197e+06	1.32282e+07	8.24848e+06	7.40812e+07	2.55825e+07	1.14983e+07	4.71463e+07	6.54621e+07	8.87555e+06	1.40518e+07	3.90854e+07	5.38981e+07	5.32538e+07	5.06005e+06	3.05937e+07	3.19706e+07	5.01479e+07	1.252	0.006478
Dethiobiotin	215.139	C01909	Negative	103365674	2.85409e+07	1.25446e+07	6.01384e+07	2.69928e+07	2.83486e+07	2.59489e+07	6.44016e+07	8.18652e+06	4.58941e+07	4.38304e+07	4.46162e+07	2.96901e+07	3.52481e+07	4.77738e+08	1.44068e+08	4.42948e+07	294329114	2.57132e+08	4.05455e+07	7.86733e+07	2.78166e+08	319961902	4.07792e+08	4.03486e+07	2.09975e+08	2.11687e+08	2.65256e+08	2.318	3.2e-05
Pantothenic acid	218.103	C00864	Positive	9.09083e+06	9.30781e+06	5.54072e+06	1.33419e+07	3.60772e+06	7.48611e+06	1.25849e+07	5.15807e+06	2.3757e+06	1.26738e+07	1.0482e+07	5.668e+06	7.63256e+06	8.25421e+06	1.83884e+07	9.75689e+06	1.80455e+07	9.97713e+06	2.89675e+07	3.84798e+07	6.98646e+06	2.77799e+07	2.43256e+07	1.63956e+07	3.04976e+07	1.48683e+07	3.30795e+07	1.01826e+07	1.314	0.000246
gamma-Glutamylalanine	219.097	C03740	Positive	148277	230058	155329	199186	127337	159028	200215	329653	157006	192323	136802	328536	145636	297427	6.19486e+06	2.84764e+06	291447	543364	1.12033e+06	980254	684292	4.92329e+06	428556	3.29826e+06	243383	3.10847e+06	2.30852e+06	1.8305e+06	2.789	3e-06
5-Hydroxytryptophan	221.092	C00643	Negative	8.3964e+06	1.87099e+06	731134	2.08456e+06	7.02852e+06	7.72693e+06	1.94119e+06	6.80131e+06	7.85418e+06	4.42619e+06	3.79244e+06	7.91445e+06	8.15505e+06	5.70107e+06	2.20423e+07	2.5916e+07	3.85044e+07	4.54283e+07	3.16527e+07	3.28883e+07	4.47702e+07	5.30713e+07	2.56676e+07	4.6293e+07	3.22197e+07	4.75117e+07	3.86603e+07	4.7083e+07	3.083	<0.000001
N-Acetyl-L-tyrosine	222.077	C01657	Negative	1.13843e+06	1.2158e+06	1.34721e+06	1.17316e+06	1.39687e+06	1.54834e+06	960828	1.1503e+06	1.37368e+06	1.103e+06	1.69469e+06	1.0298e+06	1.39831e+06	880033	3.12813e+06	3.16192e+06	5.42323e+06	2.54061e+06	3.95331e+06	3.27784e+06	1.79467e+06	3.06893e+06	1.2182e+06	2.01021e+06	3.65651e+06	2.90385e+06	3.10742e+06	1.57675e+06	1.154	2e-06
Gluconic acid	225.062	C00257	Negative	78727.5	268121	334521	96697.7	536833	26140.5	10644.7	38440.4	13638	21171.7	31083.2	8354.87	36505.9	7256.37	150234	578451	778424	209525	996985	350117	122032	119716	322207	263881	347660	185067	311111	294634	2.77	0.000226
Porphobilinogen	225.088	C00931	Negative	1.48493e+07	1.15274e+07	1.31832e+07	1.36301e+07	1.2025e+07	1.31639e+07	1.61848e+07	1.05563e+07	1.21501e+07	1.05683e+07	1.66919e+07	1.72645e+07	1.36413e+07	1.30784e+07	1.73521e+07	1.4795e+07	2.12864e+07	1.54536e+07	1.78661e+07	1.06167e+07	1.79595e+07	2.03367e+07	2.55784e+07	1.27027e+07	1.31829e+07	1.29091e+07	1.16091e+07	3.46266e+07	0.3261	0.038562
L-3-hydroxykynurenine	225.088	C02794	Positive	1.53923e+06	1.11253e+07	9.56674e+06	7.68267e+06	1.01148e+07	2.11383e+06	7.26014e+06	1.44215e+06	7.0999e+06	1.08386e+06	248349	507313	335827	1.57217e+06	839750	6.80679e+06	1.13319e+07	6.36041e+06	6.21398e+06	5.9486e+06	5.9486e+06	889728	5.31353e+06	600266	121315	111121	166563	591682	-0.622	0.381754
Deoxyuridine	227.068	C00526	Positive	2.91119e+06	1.00568e+06	525712	906758	1.26913e+06	661656	1.05697e+06	582417	515293	1.22388e+06	961666	1.1679e+06	1.0004e+06	987954	881498	1.92281e+06	3.11178e+06	1.42861e+07	3.49136e+07	4.12216e+06	1.0067e+07	2.77742e+07	6.88978e+06	9.31151e+06	1.77044e+06	609860	1.04603e+06	2.34472e+07	2.375	0.00049
Carbidopa	227.103	HMDB0014336	Positive	1.68509e+07	7.38341e+06	8.93911e+06	4.63691e+06	9.45205e+06	6.76137e+06	1.06403e+06	7.60268e+06	8.66083e+06	4.78442e+06	1.35301e+07	9.61209e+06	7.33129e+06	8.0599e+06	3.25265e+07	2.39233e+07	1.41754e+07	2.06758e+07	1.78307e+07	9.67853e+06	2.99507e+07	7.6875e+06	3.9461e+06	3.96695e+07	1.18121e+07	1.87019e+07	1.34477e+07	4.92307e+07	1.279	0.003256
Deoxycytidine	228.098	C00881	Negative	210646	144391	123245	127753	97569.9	85782.9	143589	106341	108637	531442	241849	221598	307508	222294	3.6609e+06	221831	2.97641e+06	5.78786e+06	196813	715097	348400	227205	1.42643e+06	877677	344793	230681	221884	192052	1.829	0.002689
Aspartyl-L-proline	229.083	HMDB0002335	Positive	387597	167006	31921.6	242983	260976	255169	223458	257553	142277	355593	334700	493557	366525	359795	770880	320694	331430	177865	297579	312131	201396	539675	133640	118787	488985	453978	314183	874165	0.4337	0.218897
Prolylhydroxyproline	229.118	HMDB0006695	Negative	5.68275e+06	4.14486e+06	1.18444e+07	1.28698e+07	7.43779e+06	5.11665e+06	1.82757e+06	5.74607e+06	1.89868e+06	9.08522e+06	2.00779e+07	3.6279e+06	2.41036e+06	1.52942e+06	1.49345e+07	2.2604e+07	2.43841e+07	2.72377e+07	1.5126e+07	1.07393e+07	1.07731e+07	1.01346e+07	1.79771e+07	2.55938e+07	1.50639e+07	1.42409e+07	1.16169e+07	1.49376e+07	1.662	0.000111
Dodecanedioic acid	229.145	C02678	Positive	7.25229e+06	2.26073e+06	2.82499e+06	3.6932e+06	3.94317e+06	2.94313e+06	5.52979e+06	3.68125e+06	3.07327e+06	1.15427e+06	6.91227e+06	5.17148e+06	1.0653e+07	9.2792e+06	6.25794e+06	2.69804e+06	5.0956e+06	2.94343e+06	3.03651e+06	2.35958e+06	2.62278e+06	3.13743e+06	2.32654e+06	1.24103e+06	3.22297e+06	4.07926e+06	7.69487e+06	9.1577e+06	-0.261	0.35047
Leucylproline	229.155	HMDB0011175	Negative	1.36692e+08	4.64018e+07	3.29619e+07	1.44315e+08	8.49072e+07	8.60885e+07	3.54276e+07	1.19604e+08	2.37689e+07	7.44872e+07	1.41636e+08	8.84801e+07	1.17398e+08	4.8548e+07	762870639	4.7871e+08	1.57311e+08	663263487	6.77936e+08	7.81525e+07	1.36299e+08	5.41737e+08	6.63408e+08	5.90992e+08	7.63948e+07	2.84467e+08	2.69675e+08	4.02255e+08	2.151	3.3e-05
Leucyl-Valine	229.156	HMDB0028942	Negative	1.92722e+07	4.59515e+06	2.57429e+06	1.19027e+07	7.33454e+06	1.42014e+07	3.30174e+06	1.20195e+07	2.07204e+06	7.35304e+06	1.58111e+07	7.98908e+06	6.95467e+06	4.66916e+06	1.47827e+07	9.13599e+06	1.04674e+07	1.17995e+07	7.95393e+06	1.31392e+07	2.06232e+06	1.91112e+07	5.32535e+06	9.61445e+06	6.01717e+06	2.87958e+06	2.85036e+06	1.2877e+06	-0.117	0.545716
Isovalerylglutamic acid	230.103	HMDB0000726	Negative	32148	14000.8	20392.5	11351.7	15482.5	16839.8	10184.3	7962.82	10224.9	11909.6	101581	20493.9	14509.4	30902.8	746783	64471.2	295324	101830	152072	38627.3	15695.3	643217	31732.8	142395	109606	144417	683736	464539	3.058	2e-05
gamma-L-Glutamyl-L-2-aminobutyrate	231.099	C21015	Negative	188398	36384.3	36772.8	235083	184875	218686	36798.4	186384	68345.5	463918	25451.8	417102	197016	165078	204350	809792	289611	1.01728e+06	84998.8	188969	786936	506208	305216	839290	409725	506604	219807	483549	1.659	0.00279
Threonylleucine	231.135	HMDB0029065	Negative	1.31905e+07	4.23969e+06	2.72882e+06	8.77427e+06	5.2597e+06	9.06373e+06	2.78645e+06	7.9386e+06	1.862e+06	3.81709e+06	8.07957e+06	4.14409e+06	7.30443e+06	4.43695e+06	1.42987e+07	7.5265e+06	4.99051e+06	7.05096e+06	4.66563e+06	8.40146e+06	2.56283e+06	1.42461e+07	3.48781e+06	8.18206e+06	3.64796e+06	3.73984e+06	3.0574e+06	924940	-0.06221	0.579113
Dopamine 3-O-sulfate	232.029	C13690	Positive	24165	123069	79204.3	72097	113038	832320	37754.8	23361.2	60129.2	18502.8	20917.6	17744.8	19103.7	15422.2	64641.9	51283.2	39757.7	59638.4	523140	89587.8	53059.5	88056.3	37149.4	573764	48781	1.63132e+06	59010.1	39887.9	1.092	0.108818
Asparaginyl-Valine	232.129	HMDB0028744	Positive	1.12883e+07	3.27078e+06	2.69439e+06	5.94919e+06	4.79209e+06	1.04083e+07	871700	6.02082e+06	934758	7.24431e+06	7.20872e+06	3.2439e+06	4.00819e+06	3.83398e+06	2.50479e+06	4.31402e+06	1.20385e+06	5.24846e+06	2.73272e+06	3.54257e+06	1.1848e+06	1.87104e+06	5.59644e+06	4.77301e+06	1.9546e+06	1.2377e+06	1.16962e+06	1.31412e+06	-0.8111	0.055493
Butyrylcarnitine	232.154	C02862	Negative	604390	1.90149e+07	1.63909e+07	1.71607e+07	2.05769e+07	2.58071e+07	1.35191e+07	332480	1.30828e+07	136617	1.78847e+07	628512	243557	175129	197613	9.71752e+06	2.22694e+07	8.73111e+06	1.09006e+07	1.34741e+07	5.95496e+06	361211	4.60499e+06	140906	1.00831e+07	426786	375195	194936	-0.5787	0.460878
Glycyltyrosine	237.088	HMDB0028853	Positive	1.93632e+06	929725	520327	1.38176e+06	815112	2.09359e+06	569009	1.46714e+06	475789	511024	1.28412e+06	625108	1.07072e+06	450454	232255	905597	70487.2	194387	863115	1.15409e+06	149782	1.55598e+06	62458.6	746709	648501	334390	587821	102634	-1.335	0.012928
Proxyphylline	239.114	HMDB0256878	Positive	1.49416e+06	224443	137044	117149	478821	318738	361051	253275	621211	868969	818703	527120	333789	1.10413e+06	472781	193661	191319	336402	412777	230215	193214	193060	182103	232832	167102	375254	264689	177775	-0.8041	0.027999
L-Cystine	241.031	C00491	Negative	474711	444181	370083	397880	281642	303924	415581	335916	350964	630533	334611	524616	488708	398276	3.30898e+06	1.17479e+06	742626	3.14502e+07	902762	750625	3.52808e+07	8.45515e+06	669963	1.76196e+07	665735	2.20817e+07	720353	675950	2.786	0.000471
Cytidine	242.079	C00475	Negative	351876	31053.4	43882.5	53243.5	36114.9	117099	27662.4	186875	96576.4	180190	361351	97747.4	370217	199538	256427	394022	235732	255493	99035.1	460007	297551	78947.3	326655	179663	338830	269870	41859	263888	0.9927	0.047067
Uridine	243.062	C00299	Positive	547286	410656	307614	445007	774093	224949	543146	398268	407469	502392	397601	398283	520153	639325	8.44948e+06	3.62189e+06	9.67117e+06	6.31351e+07	3.87802e+06	8.93738e+06	5.64986e+06	6.64794e+06	2.03214e+07	6.44149e+07	1.25119e+07	1.60237e+06	6.93803e+06	5.58439e+06	4.341	<0.000001
Thymidine	243.097	C00214	Positive	3.17135e+06	241615	1.027e+06	1.04086e+06	1.11494e+06	2.36922e+06	1.75278e+06	1.2246e+06	1.29715e+06	2.24182e+06	2.66648e+06	2.12911e+06	2.42093e+06	2.31869e+06	1.68713e+06	1.47472e+06	2.10317e+06	2.27529e+07	1.40244e+07	2.54339e+06	7.96741e+06	5.39591e+06	2.57595e+06	4.81262e+06	1.75901e+06	1.5312e+06	5.16369e+06	1.00245e+07	1.391	0.005926
Glutaminylproline	244.129	HMDB0028805	Positive	3.65474e+06	7.74561e+06	2.81855e+06	6.22236e+06	5.08011e+06	6.52058e+06	6.78403e+06	3.08491e+06	8.20451e+06	2.02483e+07	3.52229e+06	1.22457e+06	3.02832e+06	1.8282e+06	1.37569e+07	4.31833e+07	1.05866e+07	3.08013e+07	2.36411e+07	9.87291e+06	2.18331e+07	3.55739e+07	1.58995e+07	1.5381e+07	9.82894e+06	9.32195e+06	1.02859e+07	1.01066e+07	1.847	4.3e-05
Prolyl-Glutamine	244.129	HMDB0029015	Positive	324145	106949	88932	197265	99216.1	232409	622845	161436	107880	160538	177201	120400	109465	120635	491893	422877	424966	390340	290325	359514	188134	670362	5.06541e+06	357917	115272	395273	439923	271019	1.38	0.002871
Prolyl-Lysine	244.166	HMDB0029022	Positive	1.69847e+06	697945	1.92051e+06	7.5616e+06	561691	1.0438e+06	1.0024e+06	2.00155e+06	880437	2.00087e+06	7.02794e+06	1.26018e+06	332848	300920	3.87232e+06	6.2338e+06	641531	1.71538e+07	2.49004e+07	1.04256e+06	1.98313e+06	7.73219e+06	5.57507e+06	1.26489e+07	834466	5.05659e+06	3.59271e+06	5.04057e+06	1.722	0.00907
Biotin	245.095	C00120	Negative	1.52198e+07	7.25925e+06	7.70894e+06	9.22902e+06	5.6153e+06	7.44271e+06	1.10313e+07	1.33485e+07	1.12274e+07	7.7272e+06	9.12611e+06	1.20729e+07	1.49553e+07	8.54648e+06	1.02213e+07	6.75719e+06	1.08024e+07	6.66211e+06	3.75523e+06	6.20168e+06	6.5127e+06	1.01559e+07	7.92876e+06	1.05954e+07	5.19628e+06	1.19222e+07	1.31119e+07	9.65392e+06	-0.2532	0.175613
Valylglutamic acid	245.114	HMDB0029126	Positive	2.65324e+06	1.40952e+06	829329	1.62655e+06	1.27975e+06	2.12407e+06	751184	1.80739e+06	755817	1.70628e+06	1.80437e+06	1.22896e+06	1.90685e+06	1.8948e+06	1.68157e+07	1.49444e+07	1.18878e+06	4.13752e+06	4.58536e+06	3.39182e+06	1.73016e+07	1.09154e+07	8.32501e+06	5.0489e+06	2.66313e+06	1.84446e+07	9.87633e+06	7.68024e+06	2.247	4e-06
Hydroxyprolyl-Leucine	245.15	HMDB0028867	Positive	1.9796e+07	2.04646e+07	3.96769e+07	2.6939e+07	2.20801e+07	1.19264e+07	1.71992e+07	2.47627e+07	3.4253e+07	2.4492e+07	1.64694e+07	1.86052e+07	2.26035e+07	1.49796e+07	1.60216e+08	934397180	1.35511e+08	6.50682e+08	781592943	3.92127e+07	1.34725e+08	2.01914e+08	4.69212e+08	2.3476e+08	9.39697e+07	3.71031e+08	212241066	2.32807e+08	3.487	<0.000001
N1-Acetylspermine	245.234	C02567	Positive	102565	144507	1.31611e+06	4.87933e+06	88600.2	85025.7	6.64509e+06	105269	815983	142138	99434.1	219153	306441	77370.9	364833	1.3767e+06	1.56569e+07	816113	924615	1.69027e+06	439468	357329	5.89211e+06	214414	676391	344455	448887	174397	1.442	0.085406
Valylglutamine	246.145	HMDB0029125	Positive	3.63629e+07	1.5288e+07	1.17884e+07	2.72942e+07	2.31101e+07	3.92377e+07	6.26589e+06	2.81228e+07	5.36134e+06	1.87559e+07	2.30157e+07	8.69518e+06	1.99726e+07	5.72148e+06	1.57276e+07	2.1646e+07	1.94352e+07	1.23162e+07	12954988	3.37663e+07	4.35161e+06	2.1206e+07	1.67567e+07	3.82233e+07	1.41564e+07	4.30412e+06	1.01895e+07	5.53209e+06	-0.2277	0.429769
Leucylasparagine	246.145	HMDB0028924	Positive	3.78907e+07	6.82015e+06	5.71743e+06	1.18204e+07	1.7183e+07	3.12326e+07	2.44303e+06	2.30219e+07	2.10647e+06	1.82439e+07	5.43311e+07	1.16205e+07	1.65098e+07	6.75314e+06	8.86422e+06	1.4828e+07	2.83193e+07	7.71379e+06	6.89922e+06	1.7024e+07	3.35209e+06	9.70338e+06	2.03564e+07	1.57094e+07	2.9496e+07	2.05754e+06	2.42602e+06	2.7289e+06	-0.4751	0.321084
Glycerophosphoglycerol	247.058	HMDB0240316	Positive	246772	131081	220798	156154	422705	568491	142557	466811	103238	186075	784327	154818	697019	403927	262944	1.24672e+06	1.73502e+06	295240	4.73095e+06	762847	361462	1.39741e+06	234682	2.42424e+06	3.56025e+06	261628	4.77366e+06	1.03324e+06	1.859	0.002171
N-Acetyltryptophan	247.108	HMDB0013713	Positive	5.57602e+06	9.21056e+06	1.32415e+06	4.1593e+06	1.45304e+06	4.91856e+06	2.54462e+06	4.45956e+06	2.58888e+06	7.98934e+06	7.06119e+06	3.6481e+06	5.47696e+06	5.05578e+06	1.68307e+06	2.01269e+06	179267	713971	174339	3.09428e+06	456803	1.05279e+06	573326	360202	2.83878e+06	760963	2.01005e+06	808435	-2.283	5e-05
Prolyl-Methionine	247.111	HMDB0029023	Negative	1.64404e+07	3.8362e+06	7.27089e+06	1.91553e+07	1.78436e+07	1.78594e+07	8.48155e+06	3.20798e+07	7.1139e+06	1.17037e+07	3.22879e+07	1.5041e+07	8.7215e+06	7.85572e+06	165493931	4.32493e+07	3.88204e+07	8.55569e+07	6.19088e+07	2.26615e+07	1.79518e+07	8.77422e+07	4.37577e+07	8.73497e+07	1.94635e+07	2.77749e+07	2.67096e+07	2.55412e+07	1.791	8.9e-05
Val-Met	247.112	HMDB0259742	Positive	1.19847e+06	257764	134495	490239	237172	865239	86604.6	579930	118009	39355.1	565636	105003	469843	259633	2.0737e+06	481797	294364	1.52325e+06	304765	635368	302975	1.23879e+06	156354	552693	243069	342465	68320.8	21447.6	0.3992	0.413305
Aspartyl-Leucine	247.129	HMDB0028757	Positive	1.74575e+06	2.4563e+06	3.94597e+06	1.72193e+07	3.92308e+06	1.4409e+06	1.41317e+06	8.48376e+06	1.50645e+06	1.14545e+07	3.82967e+06	5.44662e+06	5.4181e+06	1.76468e+06	1.25135e+07	2.24078e+06	3.54447e+06	7.90599e+06	6.28434e+06	1.20346e+07	9.3757e+06	1.33016e+07	5.82154e+06	1.5567e+07	9.60421e+06	9.28732e+06	3.55135e+06	1.04232e+07	1.07	0.015837
Lysylthreonine	248.16	HMDB0028961	Negative	679646	237296	146911	502649	333372	495319	180616	223427	90591.9	249271	174439	195842	353365	268396	1.43684e+06	776890	432204	478119	505993	637445	158907	1.18765e+06	378815	963131	366359	212284	234631	191097	0.8286	0.030911
Methionyl-Threonine	249.092	HMDB0028983	Positive	1.12514e+06	356399	95404.1	571305	189605	955585	98216	697990	732107	44228.5	595179	144207	470582	695610	686121	372428	53187.9	201779	186853	940958	112289	749299	191049	287107	191271	81575.2	166269	25881.8	-0.7645	0.181258
Methionyl-Valine	249.127	HMDB0028986	Negative	2.28009e+07	4.04685e+06	2.84473e+06	8.05396e+06	5.51791e+06	1.61952e+07	1.13984e+06	1.43308e+07	2.15493e+06	732367	9.42638e+06	1.51525e+06	7.16053e+06	4.93224e+06	4.7275e+07	8.91322e+06	5.49239e+06	3.83561e+07	4.70412e+06	1.16332e+07	7.42294e+06	2.06675e+07	5.6111e+06	1.14272e+07	3.54429e+06	6.16682e+06	3.04975e+06	1.44094e+06	0.7759	0.172137
Deoxyinosine	251.079	C05512	Negative	3.4228e+06	528671	149765	219888	1.07667e+06	343459	3.97874e+06	205171	222655	780199	964058	897794	665786	1.2709e+06	1.15081e+06	4.74219e+06	2.92279e+06	3.25647e+07	3.67305e+07	813636	3.93315e+07	5.38543e+06	9.9647e+06	4.33701e+07	4.07408e+06	4.61753e+06	1.05137e+06	4.79018e+06	3.267	0.000121
Alanyltyrosine	251.104	HMDB0028699	Negative	2.97968e+06	796079	402950	1.42699e+06	998738	2.44597e+06	349589	1.71288e+06	414391	667409	1.94487e+06	468518	1.43027e+06	767218	304550	725127	336604	225222	168671	1.0456e+06	45836.6	1.07472e+06	210814	441960	355469	122875	226790	204423	-1.733	0.000942
N-Acetylvanilalanine	252.088	HMDB0011716	Positive	33765.6	53934.8	70080.5	22066.3	26719.5	14687.8	38786.7	25724.5	22253.6	13914.6	26656.8	13083.5	23910.7	16789.2	2.07599e+06	1.64339e+06	3.5117e+06	4.39389e+06	1.64415e+06	54424.2	1.67532e+06	2.88674e+06	84133.9	4.92162e+06	815776	2.6251e+06	2.40357e+06	1.38378e+06	5.729	<0.000001
Deoxyadenosine	252.109	C00559	Negative	1.26761e+07	447764	117841	173066	1.75191e+07	1.64742e+06	2.5743e+06	2.04695e+06	421566	660094	7.78779e+06	973520	1.22534e+06	3.38557e+06	1.88693e+07	7.52571e+06	1.08546e+07	1.31228e+08	4.62221e+07	1.03357e+06	8.79031e+07	7.98507e+06	8.99752e+07	8.37742e+07	1.14652e+07	5.97432e+06	9.2495e+06	1.33473e+07	3.665	0.000235
5,7-Dihydroxyflavone	253.051	C10028	Positive	31884.9	9850.88	10304.7	76962.1	12036.6	17934.9	8245.22	13311.2	53886.5	616964	71532.9	6395.11	22363.3	5178.91	35489.4	8952.69	11764.9	31049.7	18111.5	18532.1	8665.3	51039.1	50470.8	626492	38793.8	7280.93	6142.7	5656.8	-0.0684	0.594043
Histidylproline	253.13	HMDB0028893	Positive	667766	193149	264498	190149	115706	525508	153276	367814	137026	243894	408809	695738	451091	433383	3.74657e+06	1.88971e+06	3.81566e+06	3.12496e+06	1.69408e+06	2.87348e+06	1.69608e+06	2.5881e+06	1.46784e+06	3.4946e+06	1.72066e+06	2.04326e+06	2.35157e+06	3.14873e+06	3.029	<0.000001
Homoanserine	255.145	HMDB0005767	Positive	3.81827e+06	2.85956e+06	2.89659e+06	1.40463e+06	3.62095e+06	7.74934e+06	2.65138e+06	1.77359e+06	2.80547e+06	1.13259e+06	6.74296e+06	1.60323e+06	4.14817e+06	4.73536e+06	1.90354e+06	3.65063e+06	3.5377e+06	1.26189e+06	1.88381e+06	1.1007e+06	4.28022e+06	2.80953e+06	2.29704e+06	1.3424e+06	1.07435e+06	1.05493e+06	1.59114e+06	5.4751e+06	-0.5289	0.111362
Histidylvaline	255.145	HMDB0028898	Positive	2.14304e+06	1.51365e+06	844424	1.12711e+06	1.15482e+06	2.14186e+06	1.33564e+06	1.72664e+06	186876	928579	1.21023e+06	675922	2.65391e+06	723708	890928	368040	339261	2.11621e+06	361511	539133	359611	331577	1.9906e+06	957916	308952	313732	293565	279397	-1.129	0.009667
Palmitoleic acid	255.232	C08362	Negative	7.64749e+06	5.46934e+06	1.53998e+07	7.79312e+06	4.94692e+06	5.51082e+06	2.94738e+06	7.33476e+06	5.3356e+06	1.59368e+07	6.15025e+06	6.25385e+06	7.07268e+06	4.87233e+06	4.30684e+06	9.87377e+06	1.00296e+07	3.80811e+06	6.78475e+06	5.78654e+06	4.94631e+06	3.37045e+06	5.47459e+06	6.87704e+06	4.67513e+06	4.84224e+06	5.54114e+06	4.78109e+06	-0.2711	0.204055
Rhapontigenin	257.082	HMDB0031842	Negative	946061	22922.7	24132.7	354751	299359	178091	69626.4	2.33586e+06	55408.2	65225.9	1.05348e+06	801388	92911.2	125966	1.18371e+07	1.24622e+07	2.38882e+07	1.23937e+07	1.17019e+07	1.07629e+07	9.9779e+06	1.59182e+07	1.06789e+07	1.03935e+07	1.1615e+07	1.09644e+07	1.11871e+07	1.11619e+07	6.036	<0.000001
Isoleucyl-Glutamine	258.146	HMDB0028905	Positive	1.31768e+06	503785	288150	412706	565334	1.29392e+06	160175	835121	115302	570623	1.06711e+06	457043	923405	346383	490945	367644	934756	189203	225498	541486	55755.8	459265	197486	344679	347606	44491.7	194190	107772	-1.081	0.029724
Linatine	260.124	C05939	Positive	398770	9.29542e+06	362928	943176	205263	1.78103e+06	287854	4.31083e+06	254960	4.74094e+06	243867	382344	356174	2.92734e+06	1.06331e+07	1.1701e+07	1.08465e+06	1.07598e+07	657940	547062	696974	9.23236e+06	488274	1.08892e+07	485193	588964	524999	1.0402e+06	1.095	0.160479
Biotin sulfoxide	261.091	C20386	Negative	2.11832e+06	176802	488477	1.15491e+06	201896	3.60099e+06	111537	1.82678e+06	117215	1.82025e+06	1.39706e+06	216977	438201	185209	320643	920941	175846	435483	310692	666526	201801	349987	191949	1.04675e+06	197833	254454	209662	186591	-0.7344	0.176545
Prolylphenylalanine	261.125	HMDB0011179	Positive	711788	44843.1	475958	885479	395274	301352	223594	859226	134561	689417	897837	593143	1.29349e+06	322980	5.97373e+06	5.06805e+06	895302	7.35486e+06	7.45231e+06	457034	1.94827e+06	5.10753e+06	8.02821e+06	5.21274e+06	541337	2.68795e+06	2.37818e+06	3.76596e+06	2.792	3.7e-05
gamma-Glutamylleucine	261.144	HMDB0011171	Negative	3.43304e+07	9.95056e+06	9.39374e+06	1.19612e+07	1.21852e+07	1.81278e+07	4.28382e+06	2.23624e+07	3.09006e+06	2.03335e+07	1.22708e+07	1.674e+07	9.17845e+06	1.75295e+07	1.56945e+08	1.89244e+08	2.22647e+07	1.56177e+08	1.29895e+08	2.33666e+07	1.42859e+08	1.19462e+08	1.02479e+08	146357954	2.18653e+07	1.46468e+08	5.11029e+07	9.23559e+07	2.812	<0.000001
Neplanocin A	262.093	HMDB0255538	Positive	91352.7	40332.4	39478.5	102805	43781.3	48261.3	38589.1	64162.1	41436.7	106279	35702	45610.7	806557	67272.3	481791	115013	106057	309728	328730	91602.4	360714	1.74923e+06	447118	684155	284455	327157	1.71396e+06	1.32585e+06	2.578	5.2e-05
Tryptophyl-Glycine	262.119	HMDB0029083	Positive	2.66775e+06	85059.9	86635.4	3.39578e+06	112617	1.78642e+06	674182	2.42237e+06	505593	752715	1.72822e+06	605690	1.86259e+06	413147	9.47318e+06	278282	184000	3.89594e+06	1.12964e+06	5.13708e+06	2.2135e+06	8.20528e+06	4.18724e+06	5.75733e+06	2.94179e+06	1.55516e+06	1.68035e+06	1.31334e+06	1.627	0.031497
N6-beta-Aspartyllysine	262.14	HMDB0004985	Negative	1.04282e+06	606850	438843	761712	573523	595536	342567	675743	405321	1.01691e+06	743250	559563	729261	613620	2.00132e+06	1.80081e+06	961518	1.1766e+06	1.53938e+06	909795	697484	2.31337e+06	888754	1.53231e+06	580568	1.48444e+06	1.53397e+06	963393	0.9707	0.000148
gamma-Glutamyl-S-methylcysteine	263.071	HMDB0031985	Negative	13840.3	33294.9	563541	15544.9	43127	109602	12799	17446.3	11852.2	74296.3	358665	135993	41293.1	10271.4	1.68627e+06	1.6742e+07	509840	1.00612e+07	1.16379e+07	999283	3.03095e+06	2.45011e+06	9.55784e+06	1.06195e+07	314581	7.94772e+06	3.42073e+06	5.08951e+06	6.371	<0.000001
Valylphenylalanine	263.14	HMDB0029134	Positive	2.63037e+06	887169	482176	1.7071e+06	1.07377e+06	2.20266e+06	330317	1.66091e+06	588673	396508	1.81684e+06	351192	172055	943061	4.5109e+06	1.02589e+06	252780	3.06084e+06	423629	869602	782975	2.39389e+06	215117	863227	321713	802297	287512	164088	-0.2442	0.478876
Thiamine	265.112	C00378	Negative	2.01876e+06	615570	1.05153e+06	481540	1.09564e+06	2.34098e+06	231407	3.76317e+06	212765	232869	997552	1.16848e+06	7.67692e+07	137170	5.47733e+06	897310	7.20203e+06	860341	291611	6.87823e+06	345413	6.33168e+06	8.33677e+06	1.32135e+06	2.04857e+06	4.32237e+06	2.09487e+08	1.78161e+06	1.602	0.098705
Adenosine	266.09	C00212	Negative	2.55676e+06	262544	38683.5	271259	897123	680500	1.66704e+06	179532	111201	348762	944905	239526	785745	517078	833553	384278	542250	1.38813e+07	3.56247e+06	527990	1.87816e+07	798066	2.22971e+06	1.00857e+07	1.10147e+06	348646	605076	2.30319e+06	1.957	0.012735
Inosine	267.074	C00294	Positive	1.72853e+06	476790	283646	250761	713731	1.74543e+06	457216	484643	1.55703e+06	804665	4.4413e+06	67048.7	712674	101895	577622	6.52831e+06	1.70112e+06	2.46905e+06	3.06152e+07	1.27467e+06	4.61924e+06	2.96271e+06	4.61483e+06	2.75883e+06	6.31412e+06	213093	2.02811e+06	5.11223e+06	2.261	0.002934
gamma-glutamyltyramine	267.134	C20926	Negative	443003	94227.6	88185.2	417374	1.47109e+06	712837	1.85483e+06	283741	425794	2.61372e+06	692268	671962	353613	1.02186e+06	1.09482e+06	1.87532e+06	2.0881e+06	1.76063e+06	2.02903e+06	988888	1.38112e+06	1.46628e+06	1.06629e+06	830531	1.89927e+06	1.94611e+06	1.26194e+06	1.39726e+06	1.436	0.002773
Leucyl-Histidine	267.146	HMDB0028931	Positive	812614	397290	135208	640214	493899	660670	124318	534563	109120	283419	512562	67428.2	497377	154730	242456	252900	84489.4	263115	75636.4	303872	263846	117412	185280	132672	134090	229156	47897.7	60781.2	-1.037	0.021336
Deoxyguanosine	268.104	C00330	Positive	4.67782e+06	1.92259e+06	2.04953e+06	3.43823e+06	4.90277e+06	4.95452e+06	5.84415e+06	2.38986e+06	1.34103e+06	4.98882e+06	4.5188e+06	196096	3.65914e+06	555344	3.17481e+07	8.01334e+06	1.54893e+07	1.10656e+08	1.69746e+07	4.70725e+06	6.55667e+07	5.95831e+06	2.90295e+07	4.91787e+07	1.03132e+07	3.18497e+06	1.325e+07	1.95051e+07	2.802	8.1e-05
Isoleucyl-Histidine	269.161	HMDB0028909	Positive	3.21913e+07	1.53823e+07	7.96595e+06	2.42463e+07	2.23051e+07	2.97598e+07	7.49027e+06	2.83478e+07	7.97298e+06	1.39196e+07	2.3291e+07	1.08882e+07	2.05371e+07	9.65311e+06	1.94614e+07	2.0978e+07	1.99481e+07	2.20317e+07	4.61501e+06	1.65268e+07	5.71861e+06	9.96856e+06	1.4539e+07	1.78025e+07	9.19725e+06	4.9299e+06	5.65259e+06	1.05321e+07	-0.5082	0.120024
Estrone	271.169	C00468	Positive	30895	65303.5	60299.2	74388.9	60481.8	32711.9	59233	62305.6	54172.3	738777	3.10653e+06	39023.3	37232.2	35518.5	2.2328e+06	3.82661e+06	1.49779e+06	253947	1.88039e+06	45959.5	2.68855e+06	1.37988e+06	526597	1.92403e+06	1.72559e+06	289619	160160	487906	3.32	0.000226
Arginylproline	272.172	HMDB0028717	Negative	706852	1.42716e+06	2.02275e+06	1.44102e+06	2.62962e+06	1.40256e+06	1.95418e+06	2.29485e+06	1.98475e+06	2.07429e+06	3.17458e+06	1.03673e+06	4.1892e+06	2.47159e+06	3.30782e+06	4.6601e+06	444057	1.88155e+06	3.10899e+06	2.19528e+06	988687	5.61471e+06	1.16763e+06	9.21016e+06	1.15003e+06	875074	508368	423833	-0.1833	0.493768
Glutamyllysine	274.141	HMDB0004207	Positive	2.00412e+06	1.0428e+06	470182	704523	1.13052e+06	1.85349e+06	582684	1.32448e+06	407806	1.28199e+06	1.65645e+06	720070	751127	795745	1.34867e+06	2.58545e+06	671292	1.15867e+06	2.32036e+06	1.60255e+06	950748	2.46775e+06	1.50472e+06	2.08478e+06	1.17989e+06	2.50728e+06	1.31447e+06	1.13742e+06	0.6878	0.017164
Valylarginine	274.188	HMDB0029121	Negative	8.97894e+06	5.07246e+06	2.74318e+06	6.15936e+06	1.27964e+06	1.08716e+07	2.05774e+06	5.19498e+06	3.21488e+06	3.76309e+06	5.81941e+06	663099	7.46137e+06	3.39023e+06	4.3993e+06	4.34256e+06	1.17697e+06	2.2263e+06	3.24638e+06	3.59276e+06	959579	2.19086e+06	1.3874e+06	2.00778e+06	397373	452559	423468	408357	-1.448	0.007439
Triethyl citrate	275.114	HMDB0034263	Negative	34163	5.52506e+06	5.9659e+06	6.7755e+06	6.03548e+06	133416	5.02635e+06	4.92074e+06	4.48188e+06	8.1119e+06	157643	9.45134e+06	30562	5.50053e+06	305025	489461	1.9971e+06	418506	422013	1.00039e+06	226470	360511	609509	438247	454491	400955	526342	441927	-1.769	0.0638
Isovalerylglucuronide	277.093	HMDB0002091	Negative	17337.5	202385	378327	275795	763583	16303.4	162427	228900	64964.4	27147.1	13311	53151.2	12521.3	43235.1	210357	356383	850569	79321.2	681621	579687	150868	404176	175890	207574	335320	373383	352464	341224	2.081	0.003058
Aspartyl-Phenylalanine	279.099	HMDB0000706	Positive	33277.9	18072	19885.1	17506.9	20297.5	13475.4	15970.1	14577.2	15883.7	60860.2	81465	11208.2	50022.6	43005.8	145583	233906	38195.2	184415	182389	61106.7	54335.2	378393	78957.4	2.33051e+06	126478	299664	178642	285775	2.82	9e-06
Methionyl-Glutamate	279.101	HMDB0028972	Positive	4.51408e+06	2.48378e+06	3.10247e+06	2.41087e+06	3.84375e+06	3.66394e+06	2.25539e+06	4.75171e+06	1.42757e+06	3.3495e+06	1.72823e+06	3.55494e+06	2.37131e+06	2.58671e+06	4.77737e+07	6.78235e+07	547440	117206062	4.52988e+07	2.66484e+06	6.4191e+07	3.46256e+07	4.22995e+07	112138998	3.10192e+06	6.62294e+07	1.50955e+07	4.5195e+07	3.134	0.000122
Prolyl-Tyrosine	279.134	HMDB0029029	Negative	3.90947e+07	9.67901e+06	2.33693e+07	5.16725e+07	3.44421e+07	1.76341e+07	1.34148e+07	5.62828e+07	2.64403e+07	1.73168e+07	2.08609e+07	3.0078e+07	2.8171e+07	1.2857e+07	4.91667e+08	2102018783	3.15478e+08	1007116190	8.92789e+08	8.88777e+07	1.90617e+08	3.84063e+08	8.45938e+08	6.45689e+08	2.50056e+08	3.44093e+08	2.56074e+08	4.72923e+08	4.199	<0.000001
Linoleic Acid	279.233	C01595	Positive	8932.03	279784	97786.8	163238	442348	111104	467404	40927.9	269728	168627	387841	7526.29	25694	7139.53	143258	547042	835402	517791	502266	113936	441370	208981	474505	163894	416276	84650.4	173115	17204.3	1.472	0.064595
Asparaginyl-Phenylalanine	280.129	HMDB0028738	Negative	1.70725e+07	3.63083e+06	3.07185e+06	8.31628e+06	7.27243e+06	1.46691e+07	1.22382e+06	8.06792e+06	1.1444e+06	3.77866e+06	1.13427e+07	2.39345e+06	4.3468e+06	2.05052e+06	2.87055e+06	5.26557e+06	6.09856e+06	3.26159e+06	2.09015e+06	5.66302e+06	899091	3.06575e+06	3.46979e+06	7.00706e+06	3.66568e+06	1.3963e+06	2.05946e+06	1.6093e+06	-0.6237	0.149051
Oleic Acid	281.249	C00712	Negative	73505.6	827871	254681	628659	563709	475728	691636	94718.4	566297	229618	724069	54990	100237	11724.7	272475	591518	822739	513855	529236	218181	490052	239971	499089	215032	488727	101976	219060	153493	0.5224	0.310301
Xanthosine	283.069	C01762	Positive	14473.9	15699.4	421423	165623	78851.6	12778.6	333256	10304.7	520762	22407.1	10982.1	16195.8	45128.3	11082.5	73349.5	241623	500133	94401.8	575435	27931.6	91137.4	33081.1	25524.4	31998.4	52099.6	66209.1	23385.1	35741.4	0.7641	0.268851
Guanosine	284.099	C00387	Positive	1.27121e+06	1.69285e+06	97013.9	1.55649e+06	2.35836e+06	6.68113e+06	1.75839e+06	2.37606e+06	3.70284e+06	1.11166e+06	325339	111499	141160	288719	3.71651e+06	1.75677e+06	905510	3.55865e+06	2.48738e+06	628476	3.61128e+06	321838	3.59407e+06	8.20344e+06	1.47632e+06	299513	614399	2.86049e+06	0.9094	0.181606
Melanostatin	285.192	HMDB0005764	Positive	120743	108015	91786	5.37472e+06	2.09169e+06	96720.1	1.22401e+06	74084.9	673745	274184	561016	76536.1	114799	82171.9	346517	5.91991e+06	1.01551e+07	5.02664e+06	5.52672e+06	1.15234e+06	3.3776e+06	171901	2.84523e+06	254472	2.81087e+06	125745	151397	229576	2.039	0.030103
Glycylprolylhydroxyproline	286.14	HMDB0002171	Negative	340328	122693	120841	155928	230861	106031	129154	130922	121800	88875	255497	94414.7	195214	83261.1	2.78034e+06	2.24201e+06	3.18979e+06	1.51248e+06	652937	5.4587e+06	947025	2.76066e+06	2.4544e+06	3.22207e+06	6.44043e+06	1.12219e+06	1.4424e+06	1.06636e+06	3.855	<0.000001
Isoleucyl-Arginine	286.189	HMDB0028901	Negative	788140	276579	308376	547297	333169	867298	172780	770622	305924	92568.6	288086	64639.2	695193	198382	87957.4	99751.5	86112.9	90094.7	41575.9	272153	78597.9	47813.4	163788	39192.8	55324.7	83547.8	29630.4	26024.7	-2.181	3.4e-05
N-gamma-Glutamyl-S-allylcysteine	289.086	HMDB0031874	Negative	17788.2	27925.3	26817	24816.4	32252.4	17328.5	21932.2	13205.9	21340.5	12768.9	14315.2	14752.1	13160.2	14066.1	1.00072e+07	1.00928e+08	209273	9.46175e+07	6.41774e+07	238562	2.91071e+07	3.77818e+06	8.37484e+07	1.31783e+08	327055	1.14094e+07	2.2983e+06	6.28723e+07	9.146	<0.000001
Glutaminylphenylalanine	292.13	HMDB0028804	Negative	1.16696e+06	335264	202660	676167	704522	868220	73460	816780	98587.7	405220	905420	323499	664478	294504	371840	377669	292431	223925	299677	422807	42276.2	595037	169085	715460	239606	48907.1	98166.5	79660.5	-0.9828	0.062908
Phenylalanylglutamic acid	293.114	HMDB0028994	Negative	47521.3	304624	22535.2	591045	120901	30804.2	89273.5	216299	1.30805e+06	212955	145450	130204	20047.6	59209.9	1.64773e+07	4.78999e+07	281799	5.24212e+07	3.1459e+07	216884	2.63028e+07	1.52869e+07	2.51895e+07	3.87194e+07	965316	1.9385e+07	5.57997e+06	2.99219e+07	6.42	<0.000001
Gingerol	293.176	C10462	Positive	9.96395e+06	1.19517e+07	1.26967e+07	1.30068e+07	1.21924e+07	8.62132e+06	1.15422e+07	1.39526e+07	1.33479e+07	8.50538e+06	1.12418e+07	9.42955e+06	1.14806e+07	6.81491e+06	7.20833e+06	5.31042e+06	6.87294e+06	8.21446e+06	4.71725e+06	4.40785e+06	4.54344e+06	4.32472e+06	4.66467e+06	6.64785e+06	6.23663e+06	6.4888e+06	6.6025e+06	6.48159e+06	-0.9065	<0.000001
Aspartame	295.129	C11045	Negative	405440	2.08331e+06	98560.3	2.80043e+06	866883	187806	944093	1.20397e+06	8.82388e+06	1.40984e+06	490040	975974	791475	493280	7.98993e+07	3.33905e+08	185238	183527314	1.69355e+08	2.16957e+06	118388216	6.61426e+07	163722660	1.58181e+08	5.18829e+06	7.67455e+07	3.79786e+07	1.38185e+08	5.73	7e-06
13(S)-HODE	295.228	C14762	Positive	1.76886e+06	1.54841e+07	1.79915e+07	2.889e+07	2.54426e+07	1.25807e+07	2.19972e+07	4.92604e+06	2.50418e+07	3.3577e+06	2.36357e+07	1.33429e+06	4.97885e+06	2.55122e+06	3.11177e+06	8.11768e+06	2.8467e+07	1.14361e+07	9.4244e+06	5.915e+06	1.16702e+07	3.98904e+06	1.1515e+07	2.77387e+06	7.9354e+06	2.41278e+06	3.4458e+06	3.87453e+06	-0.4697	0.320788
Methionylphenylalanine	297.127	HMDB0028980	Positive	6.5928e+06	3.60127e+06	2.23858e+06	3.69539e+06	3.66008e+06	1.33139e+07	306102	7.66279e+06	1.45204e+06	995284	5.15163e+06	593773	4.59275e+06	2.01975e+06	4.00117e+06	444862	199212	1.69355e+06	138336	802730	269918	811292	391150	1.26077e+06	145029	847448	147503	271552	-2.471	0.000458
3'-O-Methylguanosine	298.115	HMDB0006038	Negative	187794	171067	112323	158318	130231	130171	135497	152507	161780	137886	125533	131367	135838	122518	4.39712e+06	3.98396e+06	233409	6.89194e+06	1.73328e+07	348985	5.628e+06	1.24653e+07	5.01407e+06	2.90207e+06	7.2163e+06	9.91718e+06	339296	9.93331e+06	4.635	<0.000001
Tryptophyl-Proline	300.135	HMDB0029091	Positive	218862	35117.8	178977	1.29298e+06	130183	166289	120311	284806	97767.3	159381	252037	186802	196875	112800	1.8634e+06	2.27524e+06	2.57867e+06	3.78771e+06	3.4948e+06	684913	905996	2.2053e+06	3.287e+06	2.37489e+06	2.00239e+06	1.19445e+06	1.55797e+06	1.21107e+06	3.444	<0.000001
D-Sphingosine	300.29	C00319	Positive	9.11674e+06	1.35234e+08	9.16184e+07	2.29939e+08	1.97828e+08	5.42209e+07	9.11699e+07	6.03382e+06	6.75763e+07	2.95701e+06	4.10353e+07	1.52677e+06	2.25206e+06	85698.5	6.39068e+06	1.13353e+07	3.41035e+07	3.15131e+07	1.13754e+07	7.17191e+06	7.08586e+06	1.13527e+07	5.50684e+06	2.56379e+06	3.91834e+06	3.00786e+06	138502	263179	-1.916	0.101723
L-Tryptophyl-L-proline	302.15	HMDB0029091	Positive	3.43937e+06	926803	2.13255e+06	1.48092e+07	1.51195e+06	2.80377e+06	2.29516e+06	3.31691e+06	1.99626e+06	2.12906e+06	4.00704e+06	2.45965e+06	3.17296e+06	953511	2.94003e+07	2.82969e+07	3.77193e+07	4.56581e+07	3.81887e+07	1.03188e+07	1.07502e+07	2.40389e+07	4.18064e+07	3.18147e+07	2.05958e+07	1.55189e+07	1.93152e+07	1.62493e+07	3.244	<0.000001
Sphinganine	302.306	C00836	Positive	5.14836e+06	393702	1.48361e+07	714270	661144	2.54979e+07	3.92372e+07	7.0676e+06	6.49422e+07	4.16612e+06	8.37088e+07	1.14081e+06	4.3702e+06	464062	3.06129e+06	648948	2.87274e+06	184473	183374	2.43572e+06	756761	9.09809e+06	84173.5	3.79066e+06	1.81829e+06	1.63063e+06	1.00968e+06	980210	-2.192	0.028575
Nicotianamine	304.15	C05324	Negative	459072	1.50783e+06	586033	1.67752e+06	562214	289139	1.26725e+06	399612	1.01969e+06	2.16412e+06	490087	737847	229831	90382.8	3.67337e+06	5.90655e+06	896849	6.88754e+06	1.86619e+06	1.84651e+06	5.79991e+06	755284	892283	6.63102e+06	4.23135e+06	2.84664e+06	1.81808e+06	3.90377e+06	2.146	0.000187
Tyrosyl-Glutamine	308.125	HMDB0029103	Positive	325515	51155.3	122690	200401	206442	281009	77200.1	371220	173092	171137	467408	334022	314462	130036	520654	170152	167205	294053	218219	27410.7	46115.3	451611	26799.4	400895	260113	160869	121233	190022	-0.3227	0.391026
gamma-Glutamyltyrosine	311.124	HMDB0011741	Negative	4.80423e+06	358216	867419	3.16459e+06	3.71644e+06	5.096e+06	249833	4.42557e+06	281265	3.04193e+06	2.33456e+06	2.5055e+06	2.88954e+06	2.18669e+06	3.78667e+06	2.21336e+07	433799	8.40302e+06	1.59165e+07	1.4125e+06	3.6224e+07	2.18879e+07	5.02637e+06	9.88455e+06	467308	3.96168e+07	9.56829e+06	2.96142e+07	2.054	0.013172
9(S)-HPODE	311.223	C14827	Negative	2.8904e+06	3.59197e+07	1.12858e+07	3.37702e+07	2.08972e+07	3.76062e+07	3.87007e+07	6.39103e+06	4.51468e+07	3.3094e+06	2.78412e+07	6.89012e+06	5.03335e+06	6.48817e+06	1.18625e+07	4.74364e+07	2.14132e+07	2.98156e+07	6.16216e+06	1.36565e+07	9.41452e+06	5.22462e+06	2.62771e+07	4.68393e+06	2.21017e+07	1.95399e+06	2.56828e+06	7.06674e+06	-0.4032	0.381754
12,13-DHOME	313.239	C14829	Negative	8.33749e+07	103839516	8.56695e+07	1.08494e+08	1.08648e+08	9.84476e+07	6.97468e+07	5.49369e+07	9.13601e+07	4.23721e+07	1.28812e+08	4.46997e+07	6.17415e+07	4.15113e+07	4.56864e+07	118497081	1.58134e+08	5.16673e+07	5.80019e+07	5.70888e+07	5.24143e+07	5.51211e+07	5.8337e+07	3.29626e+07	6.75832e+07	1.81451e+07	4.58518e+07	4.26541e+07	-0.4714	0.082437
4-nitroestrone	314.14	C15362	Positive	11514.9	19160.4	698111	23149.2	23325.3	17090.7	17982.9	9065.44	17345.4	8357.58	17777.9	9470.18	7511.13	10231.8	240161	598922	1.43312e+06	720094	190200	339277	387223	34135.3	465740	243271	297747	270296	324507	377384	4.155	<0.000001
progesterone	315.232	C00410	Negative	140941	274160	247754	182638	311839	1.22804e+06	570014	452114	751263	225173	681973	705523	473400	797818	1.65865e+06	952992	1.6332e+06	837303	231062	327802	1.18142e+06	1.25458e+06	510463	1.2443e+06	1.32417e+06	1.77539e+06	1.47485e+06	1.16256e+06	1.201	0.003657
Aspartyl-Tryptophan	318.11	HMDB0028764	Positive	35530.3	41740.7	20785	85852.1	31806.4	31853.8	45876.8	37308.1	63039.8	61239.4	104917	51519.8	7114.07	38340.1	73324.4	203015	230826	156413	95866.6	61606.4	201994	56061.4	70947.1	51063.9	131544	104469	85126.7	102875	1.371	0.000524
Leucyltryptophan	318.181	HMDB0028940	Positive	1.73071e+07	430573	235624	2.34928e+07	1.16195e+06	1.65298e+07	3.3146e+06	1.30642e+07	1.31174e+06	7.22015e+06	2.04306e+07	4.26115e+06	1.12523e+07	4.68577e+06	1.53876e+07	1.15114e+06	3.337e+06	1.06947e+07	693060	7.94243e+06	2.52864e+06	6.84346e+06	1.58885e+06	2.98107e+06	1.58378e+06	4.35124e+06	1.99894e+06	324999	-0.7282	0.284573
Asparaginyl-Tryptophan	319.14	HMDB0028742	Negative	2.30779e+06	74403.4	76769.6	1.10779e+06	78372.3	1.5637e+06	352752	1.4746e+06	157106	2.24193e+06	1.88885e+06	1.15886e+06	1.07091e+06	1.01607e+06	169911	112987	136105	231928	124911	534466	120985	208724	191415	517008	420128	111842	233529	163836	-1.574	0.014031
Corchorifatty acid F	327.218	HMDB0035919	Negative	5.97759e+06	2.28891e+07	9.48108e+06	7.66373e+06	1.56893e+07	7.82878e+06	1.62629e+07	1.47378e+07	2.35412e+07	1.45361e+07	6.47603e+06	2.17327e+06	950972	484524	3.90162e+06	6.86003e+06	374985081	5.59267e+06	3.83698e+06	4.94945e+06	4.52249e+06	3.80902e+06	5.31142e+06	1.82642e+07	3.4288e+06	1.38077e+07	2.61113e+06	1.7263e+07	0.1827	0.548491
Tryptophyl-Glutamine	331.14	HMDB0029081	Negative	74240.6	1.0289e+06	766348	1.10793e+06	915144	11218.6	1.9023e+06	302311	776771	542794	9642.44	874040	8413.12	578857	43249.4	130213	32633.8	111669	19093.8	34031.3	15857.7	10788.8	27974.4	9146.04	18723.2	12330	9559.64	9024.09	-3.501	0.000603
gamma-Glutamyltryptophan	332.125	HMDB0029160	Negative	9106.67	14361.3	15161.7	18502.9	52392	10050.4	26781.4	16734.4	24500.8	8336.97	6773.05	16052	24100.2	9118.82	1.58154e+06	1.10042e+06	15104.7	783202	1.52916e+06	30439.8	1.90795e+06	1.40994e+06	220828	649938	14500.9	1.53504e+06	304001	1.67852e+06	4.744	4e-06
D-myo-Inositol 1,4-bisphosphate	338.989	C01220	Negative	25142.4	34884.2	33799.3	31990.9	37651.3	28870.9	32884.3	28838	32927.3	305807	65452.5	28240.4	25301.8	28449.2	20661.1	2.66024e+06	48413.4	1.86837e+06	1.00849e+07	27546.9	692101	1.59725e+06	25442.5	5.9077e+06	6.55296e+06	7.28925e+06	407910	4.93266e+06	4.325	0.000259
2',3'-Cyclic GMP	344.04	C06194	Negative	25662.4	29411.8	34960.1	32239.4	34319.6	58475.1	27011.8	27701.2	27063.1	35114.4	102092	24704.5	23166.7	21836	4.99327e+06	4.45992e+06	534547	8.53849e+06	4.58909e+06	2.02538e+06	6.49219e+06	3.2534e+06	7.94358e+06	1.5047e+07	4.2437e+06	1.6885e+06	3.85799e+06	3.04067e+06	6.908	<0.000001
Catalpol	361.114	C09773	Negative	18886	765861	967882	1.12391e+06	1.2194e+06	18365.1	736217	896290	712794	534893	19174.9	545662	12990.6	579088	660268	1.05659e+06	1.60417e+06	650553	851061	1.55173e+06	624917	1.04906e+06	744954	919798	987878	1.08981e+06	781598	851670	1.814	0.024968
Testosterone sulfate	367.159	HMDB0002833	Negative	15427.1	17050.5	17986.8	1.94295e+06	2.19201e+06	3.03556e+06	15252.1	2.51592e+06	1.99108e+06	69597.1	2.67309e+06	12893.7	11062.6	10372	14912.1	480151	295404	15155.1	1.58297e+06	1.67446e+06	14929.7	199394	1.5624e+06	11572.9	2.16974e+06	13718	9950.29	10807.5	-0.4633	0.525216
4-Hydroxy-5-(phenyl)-valeric acid-O-glucuronide	369.119	HMDB0059980	Negative	7741.74	11484.1	83851.5	46830.3	84673.2	7274.89	18599.2	71558.2	8051.84	16074.6	6042.38	35812.4	4414.67	45041.3	509548	589605	843051	561426	780427	1.26022e+06	578992	1.45982e+06	456993	1.39899e+06	1.13438e+06	1.32049e+06	1.10572e+06	1.16196e+06	5.448	<0.000001
Deoxycholic acid	391.285	C04483	Negative	7.8071e+08	9.87049e+08	1249436698	1120723274	9.14743e+08	8.55775e+08	1132908194	1199302411	1160051161	7.47418e+08	1.98777e+08	8.88461e+08	9.57631e+08	8.40592e+08	1.01831e+08	1.21086e+08	3.92684e+08	1.69896e+08	1.55137e+08	4.14125e+08	1.28541e+08	2.14463e+08	3.134e+08	9.51012e+07	54682111	4.29127e+07	1.18528e+08	1.02604e+08	-2.623	<0.000001
Chenodeoxycholic acid	391.286	C17687	Negative	2.65413e+07	4.03189e+07	5.03302e+07	7.7505e+07	4.97456e+07	2.76707e+07	3.28237e+07	5.641e+07	3.164e+07	3.34018e+07	6.33894e+07	4.94235e+07	3.03684e+07	3.44272e+07	1.40584e+07	14902108	1.06089e+07	7.53656e+06	1.98791e+07	1.45555e+07	9.29099e+06	2.08789e+07	1.21271e+07	1.17754e+07	9.56279e+06	5.59595e+06	8.77315e+06	9.91987e+06	-1.842	<0.000001
Testosterone enanthate	401.305	C08157	Negative	43695.8	49296	60540.2	136397	50342.4	54813.3	49136.5	39021.7	49154	46433	794711	49379.8	54125.4	43762.3	2.72754e+07	7.13146e+07	110355710	8.56141e+07	7.1959e+07	1.25198e+06	4.88456e+07	5.46216e+07	3.75006e+07	2.70016e+07	4.53035e+07	5.63408e+07	5.06317e+07	3.82155e+07	9.264	<0.000001
7-ketodeoxycholic acid	405.265	C04643	Negative	1.60356e+06	1.33501e+07	2.72496e+06	1.34363e+07	2.7981e+06	2.38043e+06	6.60365e+06	1.0673e+07	5.7145e+06	4.53476e+07	2.61921e+08	1.11539e+06	555610	4.02362e+06	1.11635e+08	2.37125e+08	9.98867e+07	4.48999e+07	1.46825e+08	2.24464e+06	1.83864e+08	1.02997e+08	4.29332e+07	1.00718e+08	1.29135e+08	3.35193e+07	3.54176e+07	3.98433e+07	3.44	0.000317
Cholic acid	407.28	C00695	Negative	1.15814e+07	3.49292e+07	1.33411e+07	4.0835e+07	1.39654e+07	1.59016e+07	2.45431e+07	4.65058e+07	1.97514e+07	8.19121e+07	1187002022	1.08263e+07	6.79849e+06	1.11146e+07	9.7047e+08	1398311188	1931986175	1401720207	1500662840	2.8256e+07	1176843392	1224333642	1052069589	1110371725	1373551289	9.83877e+08	1045297400	1155119658	5.147	<0.000001
Ursocholic acid	407.28	C17644	Negative	6.56662e+06	9.50431e+07	2.57155e+06	5.1792e+07	1.44044e+07	1.23652e+07	1.9176e+07	3.36817e+07	1.36557e+07	4.70568e+07	3.84605e+07	2.12081e+06	2.41552e+06	1.03219e+07	9.94061e+07	2.51429e+08	2.56516e+08	9.5786e+07	7.79088e+07	4.80462e+07	4.90319e+07	137096061	7.62461e+07	3.93462e+07	4.01792e+07	5.3045e+07	6.07702e+07	2.88519e+07	2.405	0.000337
Deoxycholic acid glycine conjugate	448.307	C05464	Positive	126753	16623.4	84967.5	17858.9	37113.6	76413.5	14142.8	59324.7	36990.2	12758.6	23752.8	11091.5	29566.3	10248.7	19895.7	22428.6	31622.6	19609	25776.7	11809.5	18807.5	17372.1	16446.1	27153	16523.7	15337	13290.3	28293.8	-0.5675	0.117026
Chenodeoxycholic acid glycine conjugate	450.322	C05466	Negative	534235	200253	257528	224879	196947	302930	182480	223224	194654	188725	1.12692e+06	149258	124217	121317	615683	866977	492698	557553	297222	134218	457655	378046	503510	482513	853049	225514	503099	627208	0.9562	0.006687
Glycocholic acid	464.302	C01921	Negative	11927.9	22155.1	16544	18764.1	19980.5	14686.5	15234.8	12487	15234.3	16575.2	82987.7	10463.1	9089.6	9636.33	344710	630488	38298.1	753167	841404	16235	338571	409063	18682.8	442573	17451.4	137041	286453	996737	3.531	2.6e-05
Cholesterol sulfate	465.305	C18043	Negative	2.5923e+06	682200	573813	1.17437e+06	586250	2.72107e+06	1.25528e+06	742766	1.46011e+06	1.38355e+06	3.96021e+06	497053	1.65279e+06	227773	3.19225e+06	1.07615e+06	1.44355e+06	427725	664092	1.51904e+06	465002	1.22223e+06	804937	1.10821e+06	1.96059e+06	675228	1.71905e+06	386040	-0.1049	0.548491
Taurocholic acid	498.29	C05122	Negative	14905.9	18476.1	17641.4	15647.6	20198.5	13503.4	105455	12510.4	15162.4	133858	70131.7	12908.6	10365	11354.2	38045.6	59073.5	41269.9	25738.4	51645.7	14100.2	48932.1	36441.5	20667	33401.4	40614.2	18426.3	24130.9	17799	0.4895	0.197631
Aziridine, 2-methyl-	58.0652		Positive	1.18073e+06	1.64373e+07	1.77635e+06	1.45478e+07	2.41427e+06	710534	6.19125e+06	2.34957e+06	1.42024e+07	1.41835e+07	2.07455e+06	3.00662e+06	2.70606e+06	1.08095e+06	2.46115e+07	1.89719e+07	1.31431e+07	8.30145e+06	4.97179e+06	8.78443e+06	5.36538e+06	2.62408e+07	1.06212e+07	1.49582e+07	6.3668e+06	2.32352e+06	4.75154e+06	2.50035e+06	1.253	0.030341
Thiirane	58.9961		Negative	397474	358522	331964	517207	409303	229089	649266	483995	143112	21102.2	230535	322724	369792	252732	24061.7	21027.4	1.14392e+06	19012.1	22453.4	307032	17111.1	17478.7	15467.2	6918	142257	9519.27	10364.5	8999.35	-3.249	0.000127
Mercaptoethanol	58.9961		Negative	127515	69436.8	223672	88070.6	64460	90194.5	182238	127136	71171.2	21098.3	192310	97700.4	173205	64851.7	23932.7	33833.4	337457	12826.5	20601.5	164590	13381.5	24440.4	13035.4	6974.91	108276	11691.4	104812	26328.8	-1.61	0.006901
Acetaldehydeoxime	60.0445		Positive	4.78164e+08	4.06223e+08	4.05832e+08	4.0397e+08	4.03901e+08	4.49055e+08	4.2423e+08	4.73114e+08	4.33561e+08	3.75677e+08	4.2357e+08	4.21034e+08	4.20319e+08	3.90452e+08	4.70758e+08	4.06353e+08	4.03901e+08	3.95515e+08	4.08709e+08	4.54072e+08	3.91735e+08	4.64427e+08	1.79083e+08	3.62037e+08	4.16051e+08	4.27494e+08	4.26029e+08	3.79312e+08	-0.1089	0.248959
Isopropylamine	60.0809		Positive	8.79042e+08	1.27664e+09	1.23119e+09	1.12485e+09	1.17962e+09	1.49618e+09	1.07247e+09	8.36227e+08	1.11226e+09	6.27409e+08	1.44788e+09	9.01626e+08	9.61822e+08	7.43853e+08	2.46386e+08	1.43446e+08	1.06956e+09	2.07565e+07	1.77618e+08	8.72093e+08	3.06113e+07	2.01098e+08	6.94977e+08	2.556e+08	5.28025e+08	6.92978e+07	1.61208e+08	1.56632e+08	-2.4	6.5e-05
Ethylene urea	69.0447		Positive	1.63329e+07	2.4276e+07	2.51392e+07	1.3032e+07	2.96629e+07	1.41453e+07	2.12262e+07	1.25391e+07	2.06246e+07	7.52798e+06	1.05505e+07	1.00561e+07	1.02409e+07	8.91492e+06	1.75436e+07	2.36598e+07	2.74125e+07	2.06277e+07	3.11682e+07	1.46566e+07	2.05331e+07	1.31163e+07	2.13018e+07	7.64671e+06	1.06633e+07	1.04415e+07	1.13168e+07	9.10666e+06	0.09386	0.507557
Imidazole	69.0448		Positive	1.63329e+07	2.4276e+07	2.51392e+07	1.3032e+07	2.96629e+07	1.41453e+07	2.12262e+07	1.25391e+07	2.06246e+07	7.52798e+06	1.05505e+07	1.00561e+07	1.02409e+07	8.91492e+06	1.75436e+07	2.36598e+07	2.74125e+07	2.06277e+07	3.11682e+07	1.46566e+07	2.05331e+07	1.31163e+07	2.13018e+07	7.64671e+06	1.06633e+07	1.04415e+07	1.13168e+07	9.10666e+06	0.09386	0.507557
Oxazole	70.0288		Positive	109993	60145.6	57289.6	111927	59811.9	133005	54689.7	133481	62243.1	76427.5	128321	49662.6	53547.9	71689.2	169957	222393	200697	218993	288888	354343	191523	108605	230472	117332	147038	200902	171476	241079	1.332	1e-06
1-Pyrroline	70.0652		Positive	9.93626e+06	2.19867e+07	1.90093e+07	1.72562e+07	8.5811e+06	1.29286e+07	2.27732e+08	1.06198e+07	2.73348e+07	1.17944e+08	9.16143e+06	4.05271e+06	9.025e+06	9.10326e+06	2.17998e+07	6.48429e+07	2.95319e+07	1.47014e+08	9.80516e+06	1.16684e+07	1.0226e+08	4.30652e+07	2.51909e+07	1.23629e+08	1.41692e+07	3.97252e+07	3.04775e+07	5.3646e+07	1.109	0.061391
N-Vinylformamide	72.0444		Positive	3.98334e+06	884165	933865	1.09902e+06	810663	3.10966e+06	913165	3.63678e+06	947232	1.50476e+06	3.26895e+06	3.21405e+06	1.14922e+06	2.99414e+06	3.8812e+06	1.1294e+06	876170	986547	898536	3.6221e+06	914862	3.77623e+06	982997	1.73033e+06	1.84993e+06	2.05149e+06	3.51787e+06	1.61456e+06	0.0004069	0.61348
Thiocyclam	72.0808		Positive	2.72252e+08	3.88231e+07	2.78269e+07	1.38679e+09	2.65825e+08	3.07756e+08	1.22326e+09	7.61673e+08	1.12078e+09	1.99431e+08	5.73005e+08	3.15882e+08	7.00185e+08	2.37364e+08	2.30124e+09	2.41185e+09	2.19191e+09	1.64138e+07	3.79936e+07	2.0405e+07	1.04971e+09	1.06013e+07	2.02333e+09	1.22999e+07	2.08993e+09	2.24159e+09	8.1144e+06	1.12557e+09	-0.4877	0.487293
2-Propene-1-thiol	73.0118		Negative	187404	32100.6	34630	31999.9	42878.8	27781.9	30279.8	33082.9	28794.9	111462	5.84466e+06	1.24942e+06	1.40416e+06	190267	990356	1.54345e+06	4.42193e+06	738573	1.93648e+06	1.37714e+06	1.32883e+06	767833	1.01144e+06	1.42728e+06	8.07819e+06	2.5998e+06	1.97355e+06	1.31968e+06	3.877	5.4e-05
Iminoglycine	74.0236		Positive	514485	678348	494343	326134	135769	605463	642673	764503	888695	365991	1.62657e+06	312232	1.10369e+06	237039	1.46829e+06	2.21133e+06	441983	3.35312e+06	668125	1.27031e+06	1.96587e+06	2.03215e+06	1.09433e+06	1.73944e+06	1.11623e+06	2.3546e+06	305832	402301	1.189	0.007568
Aminoacetone	74.06		Positive	2.94403e+07	1.73143e+07	1.63566e+07	6.73756e+06	7.31079e+06	1.73302e+07	1.89767e+07	1.93487e+07	1.73872e+07	1.71746e+07	1.39754e+07	2.18906e+07	1.69263e+07	2.25962e+07	3.94877e+07	7.06301e+07	3.46267e+07	3.72195e+07	3.69494e+07	7.91141e+06	5.78692e+07	1.47327e+07	1.82894e+07	4.54e+07	1.30023e+07	6.23921e+07	4.95276e+07	1.9185e+07	0.9007	0.009999
2-Methylpropanamine	74.0964		Positive	4.11746e+07	3.56722e+07	5.03278e+07	7.01056e+07	3.97697e+07	3.51224e+07	6.86821e+07	8.95555e+07	6.79824e+07	1.99604e+08	4.19236e+07	3.64611e+07	2.64533e+07	1.38568e+08	3.38829e+07	3.90089e+07	5.01608e+07	4.28996e+07	3.06208e+07	3.09834e+07	6.97418e+07	9.86763e+07	6.7458e+07	1.98319e+08	4.14368e+07	4.72961e+07	3.29628e+07	1.46087e+08	-0.03888	0.590052
(R)-1-Aminopropan-2-ol	76.0757		Positive	1.24213e+06	290602	202092	3.87789e+06	656117	164050	243903	653472	1.34544e+06	4.7089e+06	571343	963703	855286	799433	1.62261e+06	5.81596e+06	7.58725e+06	344439	580079	9.8699e+06	336882	2.87747e+06	2.61404e+06	842231	3.44606e+06	274251	1.27667e+06	584933	1.012	0.120587
Cysteamine	78.0369		Positive	5.30729e+06	8.3447e+06	5.5401e+06	1.09039e+07	7.74327e+06	4.75646e+06	1.25305e+07	3.52419e+06	5.60806e+06	3.54694e+06	2.66659e+06	325919	2.40371e+06	3.99776e+06	5.29379e+06	8.53949e+06	1.05256e+07	9.233e+06	9.28181e+06	2.92123e+06	9.94289e+06	4.55479e+06	1.31059e+07	358882	169447	1.80727e+06	2.62787e+06	3.96065e+06	-0.2261	0.517469
Pyrrole, 1-methyl-	82.0651		Positive	3.9919e+06	1.60437e+06	1.0117e+06	1.41932e+06	629673	3.33181e+06	558922	4.13643e+06	311332	5.87921e+06	3.45822e+06	3.8705e+06	4.03904e+06	3.44882e+06	1.34985e+06	644068	2.29942e+06	777000	788744	3.42191e+06	665979	2.2054e+06	836545	871926	2.75676e+06	2.65076e+06	2.98016e+06	3.12127e+06	-0.4022	0.322653
2(5H)-Furanone	83.0139		Negative	4.06337e+06	1.94554e+06	2.16213e+06	1.21744e+06	2.20981e+06	1.50013e+06	2.21006e+06	3.27676e+06	1.17594e+06	9.83318e+06	1.97861e+06	4.4587e+06	8.38615e+06	5.4669e+06	2.30899e+06	2.49359e+06	7.00067e+06	574938	6.17537e+06	1.66235e+06	1.92971e+06	8.60265e+06	2.6756e+06	4.32588e+06	1.07115e+06	986448	3.83213e+06	1.00947e+07	-0.02401	0.60099
2-Methylimidazole	83.0603		Positive	758422	201903	337564	169988	383996	216556	532564	351994	409972	169536	334971	485029	557529	399548	779397	2.06395e+06	5.43323e+06	222951	195882	227424	232021	213934	4.43446e+06	202574	202331	1.30085e+06	189409	217946	0.4935	0.310301
1-Methylpyrrolinium	84.0807		Positive	3.54138e+08	2.06728e+08	1.31496e+08	6.11078e+07	4.82251e+07	1.44228e+08	4.95292e+07	3.06131e+08	1.09435e+07	2.57784e+08	2.48848e+08	2.5372e+08	2.62251e+08	2.51449e+08	4.10951e+07	4.40675e+07	2.30352e+08	3.57674e+07	3.06406e+07	1.47257e+08	7.16999e+07	5.82897e+07	2.02387e+08	4.03119e+07	2.52234e+08	4.37943e+07	2.51178e+08	2.64715e+08	-0.6249	0.223774
O-(Carbamoylamino)homoserine	89.5448		Positive	4.54275e+06	9.65081e+06	1.01374e+07	9.9663e+06	9.7164e+06	4.20371e+06	1.19022e+07	4.17704e+06	1.14559e+07	3.42567e+06	2.10956e+06	1.26016e+06	150867	3.09048e+06	3.90146e+06	9.7152e+06	1.06542e+07	1.13495e+07	9.08935e+06	4.14964e+06	1.1443e+07	4.05811e+06	1.18957e+07	2.5173e+06	116363	181885	1.90443e+06	3.15622e+06	-0.2749	0.51576
N,N-Diethylhydroxylamine	90.0912		Positive	3.11132e+06	1.08801e+06	4.81078e+06	3.94312e+06	4.71613e+06	8.7885e+06	331663	3.06015e+06	3.06593e+06	3.7213e+06	1.05777e+07	4.24751e+06	5.66227e+06	3.51936e+06	399452	1.71124e+06	531334	265979	553206	2.98235e+06	454113	2.18799e+06	1.12044e+06	965635	2.91771e+06	592309	1.39116e+06	3.61684e+06	-1.725	0.002126
(2-acetamido-1-hydroxyethyl)phosphonic acid	92.5221		Positive	8.99513e+06	3.06254e+07	1.47801e+07	3.14537e+07	2.85462e+07	8.7241e+06	3.2703e+07	7.84511e+06	3.25245e+07	999191	238145	238736	1.91755e+06	7.25857e+06	2.59689e+06	2.98458e+07	2.98262e+07	3.12124e+07	2.62175e+07	8.83749e+06	3.17616e+07	7.81551e+06	1.86303e+07	7.43338e+06	1.91353e+06	1.94703e+06	1.91541e+06	7.15205e+06	0.5085	0.423262
3-Methyl-2(5H)-furanone	97.0295		Negative	715750	1.67589e+06	1.99216e+06	911195	2.81075e+06	637523	846232	534603	752085	234786	366622	293689	302976	240299	915164	1.67602e+06	2.17976e+06	1.73836e+06	3.08099e+06	1.20337e+06	885221	683214	823875	367579	722339	392399	997694	532212	0.5656	0.164964
5-hexen-2-one	97.0659		Negative	435622	253351	317544	304451	386259	643486	233251	24948.6	242287	197102	489184	229590	179103	563617	244660	222938	196534	195883	288304	843749	137828	49135.3	113007	129416	686454	161772	196183	484521	-0.2827	0.409059
Pyrazole, 3,5-dimethyl-	97.0759		Positive	525771	3.56527e+06	2.75015e+06	1.57833e+06	770480	3.2386e+06	8.59114e+07	5.0064e+06	4.82083e+06	503011	587475	121295	130012	1.76025e+06	562472	1.18032e+06	281821	312700	234553	273498	7.65953e+06	1.86723e+06	219794	5.65718e+06	743882	595036	315994	1.33923e+06	-1.053	0.194112
Cyanohydroxy butene	98.0599		Positive	5.24347e+06	5.74207e+06	1.25211e+07	5.64071e+06	4.91119e+06	4.50457e+06	5.69458e+06	6.55448e+06	4.25755e+06	7.00886e+06	3.7853e+06	1.21519e+07	4.08604e+06	4.76097e+06	5.78973e+06	3.66891e+06	4.02633e+06	4.9916e+06	2.2619e+06	5.60947e+06	2.41867e+06	3.28746e+06	2.47648e+06	5.73708e+06	4.81777e+06	5.81424e+06	4.67411e+06	4.18296e+06	-0.5091	0.02121
Diallylamine	98.0963		Positive	20588.6	39657.5	34281.6	86540.6	34059.3	37824.4	48608.9	147752	101960	209835	18705.7	47895.8	17842.1	77054	20198.2	33219.1	33916.5	30977.1	35399.8	17814.4	86015.7	133964	138596	85767.2	35859.6	18732.4	18064.5	236164	-0.1256	0.545716
Pelopuradazole	99.0551		Positive	1.45246e+06	239161	324906	2.81914e+06	1.94007e+06	1.57464e+06	242606	1.62099e+06	413259	992792	216181	385091	3.05773e+06	281366	246771	787027	1.13099e+06	263804	234019	249956	255009	274201	209445	358218	222377	338958	267521	238159	-1.214	0.014564
2,4-DIMETHYL-2-IMIDAZOLINE	99.0915		Positive	3.48095e+06	7.95327e+06	3.77013e+06	8.42232e+06	2.63247e+06	1.85444e+06	4.12828e+06	4.25728e+06	7.84141e+06	5.11873e+06	4.21404e+06	3.43276e+06	3.60532e+06	827504	1.48819e+06	392063	2.43844e+06	373927	462619	860545	244163	1.28907e+06	200472	1.93747e+06	481824	844459	1.33014e+06	963351	-2.369	7e-06
N-Methyl-2-pyrrolidone	100.076		Positive	1.70291e+07	3.07037e+08	7.54515e+06	3.48303e+08	6.33616e+06	6.42578e+06	2.90491e+08	1.4972e+07	3.29207e+06	4.58836e+08	1.35171e+07	2.00086e+07	6.18225e+06	3.03694e+06	2.39133e+08	6.4558e+07	1.72929e+08	2.11714e+08	1.17493e+08	4.18251e+08	1.41772e+08	2.21816e+08	6.31283e+07	4.87501e+07	2.24581e+08	1.18913e+08	1.64082e+08	9.50791e+07	2.558	0.004183
Cyclohexylamine	100.112		Positive	4.95082e+06	6.98658e+06	1.646e+07	6.98028e+06	1.93842e+07	1.79367e+07	1.12288e+07	4.64721e+06	1.5954e+07	2.66102e+06	3.98132e+06	4.17395e+06	3.78737e+06	3.31342e+06	4.54583e+06	7.78097e+06	4.93612e+06	9.23064e+06	5.68336e+06	7.64933e+06	8.65908e+06	4.78839e+06	8.39891e+06	1.37847e+07	7.8593e+06	3.42664e+06	1.35213e+07	3.34838e+06	-0.04537	0.587638
Agaridin	102.009		Positive	917767	369690	938472	3.81851e+06	3.81838e+06	237319	6.82547e+06	669140	3.26539e+06	2.45232e+07	2.13967e+07	2.77077e+06	2.76866e+07	2.66083e+06	233752	818889	1.77368e+06	667760	2.4108e+06	234532	1.96547e+06	136586	9.54484e+06	1.80302e+07	2.07051e+07	1.41712e+07	3.95202e+07	4.33006e+06	-0.1828	0.573543
N-Methylolacrylamide	102.055		Positive	1.3774e+07	2.76214e+07	2.57578e+07	3.57336e+06	4.08588e+06	3.59216e+06	1.83415e+07	1.82884e+07	8.5107e+06	1.77389e+07	1.29039e+07	2.84587e+07	2.57161e+07	2.93697e+07	2.5803e+07	2.10951e+07	1.56852e+07	2.04503e+07	2.07582e+07	1.49289e+07	1.6407e+07	5.90518e+06	1.4779e+07	2.76211e+07	1.64936e+07	2.47125e+07	2.28154e+07	2.28958e+07	0.4276	0.211785
2-MethylpropanalO-methyloxime	102.091		Positive	8.56001e+06	3.0308e+07	1.73462e+07	1.6142e+06	1.98934e+06	1.97696e+06	3.63021e+06	2.74024e+06	3.10619e+06	639728	1.71431e+06	8.40459e+06	8.13349e+06	6.2129e+06	1.90332e+07	3.20403e+07	1.81894e+07	1.01078e+06	706275	1.58314e+07	6.06691e+06	1.24891e+06	7.28273e+06	739277	1.37842e+07	717131	1.89309e+06	735970	-0.1818	0.552578
Cadaverine	103.123		Positive	1.06449e+06	2.54845e+08	3.46687e+08	5.23701e+07	7.18117e+07	1.01251e+07	1.87331e+07	1.04861e+08	2.8862e+08	4.25967e+07	1.12658e+07	2.43424e+08	761059	1.06784e+08	3.05856e+08	2.97949e+08	5.49438e+08	2.6552e+08	1.25752e+08	2.20329e+08	1.97733e+08	1.58585e+08	2.58204e+08	2.39334e+08	1.91555e+08	5.52902e+07	3.27262e+07	1.99735e+08	2.233	0.017019
2-Methylthiazolidine	104.053		Positive	1.27173e+07	3.13769e+06	2.81621e+06	5.05148e+06	3.20104e+06	7.44855e+06	2.07011e+06	9.73283e+06	804447	3.61578e+06	8.68871e+06	4.33122e+06	7.3475e+06	4.59669e+06	7.21288e+07	8.26428e+07	5.64874e+06	1.04485e+08	6.54244e+07	6.51534e+06	5.80233e+07	5.95474e+07	6.72867e+06	5.92529e+07	3.3853e+07	5.4461e+07	3.69106e+07	1.00924e+07	2.882	1.5e-05
Propionic acid, 3-mercapto-	105.002		Negative	978093	59617.3	450919	45700.5	96546.8	624974	274009	1.67107e+06	27964.9	21616	873086	854483	1.18411e+06	201060	324646	25364.6	2.81407e+06	25971.2	80129	1.28617e+06	25646.4	300580	39899.7	21049.7	951670	50792.8	350708	260692	-0.7827	0.326367
3-Mercaptopropionic acid	105.002		Negative	730123	39169.7	179133	32122.2	35028.2	402719	25820.3	526649	40584.9	19826.9	731393	748698	450028	496510	2.08448e+06	54953.2	7.3097e+06	92249.2	403715	2.27673e+06	56856.6	1.37953e+06	721480	156863	2.85908e+06	1.83107e+06	1.23067e+06	734187	2.131	0.023956
Zonisamide	107.02		Positive	404025	1.20476e+06	979599	502078	1.30274e+06	972501	761387	726144	366541	129513	300771	294799	276537	186823	434897	219906	2.12594e+06	242873	407165	1.10514e+06	222952	822021	536572	238254	219878	523124	383218	208802	-0.2087	0.4596
o-Toluidine	108.081		Positive	956846	1.54393e+07	2.13411e+07	2.14593e+07	2.18066e+07	841727	2.01633e+07	1.08373e+06	451404	110999	844106	438787	106868	98627.5	406478	408998	2.69332e+06	451542	629469	309026	363787	323154	573010	551892	281001	354342	310608	842735	-1.695	0.072179
2,6-Dimethylpyrazine	109.076		Positive	6.27952e+06	5.71796e+06	4.54218e+06	5.30522e+06	5.5774e+06	5.4866e+06	5.40184e+06	5.81309e+06	6.02931e+06	3.8343e+06	6.14252e+06	5.56978e+06	6.57083e+06	4.08037e+06	5.94215e+06	4.40512e+06	7.85803e+06	3.51241e+06	4.25468e+06	4.87063e+06	4.10451e+06	6.00897e+06	4.56645e+06	4.81537e+06	5.05819e+06	5.22875e+06	5.14016e+06	5.77227e+06	-0.1048	0.273219
Oxamyl	110.541		Positive	7.62953e+06	2.5531e+07	2.53227e+07	2.5624e+07	2.47648e+07	7.88752e+06	2.78152e+07	6.9821e+06	2.89234e+07	6.41599e+06	1.73478e+06	1.5024e+06	1.49798e+06	6.17705e+06	7.20244e+06	2.43136e+07	2.44162e+07	2.56499e+07	2.4521e+07	7.81e+06	2.82245e+07	215976	2.78449e+07	6.74605e+06	230667	1.73526e+06	1.50622e+06	6.08104e+06	-0.5657	0.39439
3-FUROIC ACID	111.009		Negative	299330	510111	569943	352165	580464	416481	122494	320840	302107	262542	680110	394334	116716	332288	900931	1.07933e+06	612866	143969	4.01488e+06	361328	331508	709672	357199	709821	200677	872749	428099	5.758e+06	0.9797	0.049118
Canthin-6-one	111.039		Positive	735570	1.03271e+07	9.98874e+06	1.04599e+07	9.35822e+06	2.87429e+06	8.98346e+06	2.72768e+06	4.33708e+06	2.41772e+06	604733	450860	370835	1.4083e+06	179816	1.03869e+07	1.12763e+07	1.04057e+07	9.78441e+06	691630	1.0916e+07	2.49622e+06	1.1762e+07	286237	146396	599853	502066	829048	-0.5212	0.422315
trans-2-heptenal	111.082		Negative	460541	3.00007e+06	3.01158e+06	3.24284e+06	3.4612e+06	2.36037e+06	2.63193e+06	558226	2.74235e+06	355532	2.12186e+06	497294	461038	501738	385950	3.06216e+06	4.70102e+06	2.81205e+06	2.89764e+06	2.05956e+06	1.645e+06	370830	2.08546e+06	286557	1.65501e+06	306407	288106	470252	-0.2885	0.4596
4-methyl-hexanoic acid	111.082		Negative	460541	3.00007e+06	3.01158e+06	3.24284e+06	3.4612e+06	2.36037e+06	2.63193e+06	558226	2.74235e+06	355532	2.12186e+06	497294	461038	501738	385950	3.06216e+06	4.70102e+06	2.81205e+06	2.89764e+06	2.05956e+06	1.645e+06	370830	2.08546e+06	286557	1.65501e+06	306407	288106	470252	-0.2885	0.4596
2-Ethyl-4-methylimidazole	111.092		Positive	1.31259e+07	4.58612e+06	1.31772e+07	1.52595e+06	6.95566e+06	924032	1.69248e+06	2.03349e+06	7.86022e+06	412324	381222	1.0612e+06	1.89835e+06	715890	448510	550154	947360	599240	422762	481792	374839	396383	635925	425438	434652	375668	323515	316547	-2.229	0.000226
1-Vinyl-2-pyrrolidinone	112.076		Positive	3.97696e+06	2.40891e+06	2.75732e+06	2.77623e+06	1.60769e+06	5.67438e+06	2.60687e+06	3.82825e+07	2.4725e+06	719786	4.34087e+06	4.6438e+06	2.54293e+06	4.19907e+06	1.22544e+06	249846	462523	1.02202e+06	797463	1.28575e+06	1.15627e+06	1.49613e+06	1.24817e+06	1.14793e+06	3.3564e+06	1.24585e+06	1.05456e+06	1.35697e+06	-1.675	0.000821
3-Hydroxycyclohexanone	113.061		Negative	456054	1.19277e+06	1.52993e+06	1.2777e+06	1.05403e+06	407389	1.03238e+06	585707	1.22186e+06	749545	351854	1.04747e+06	333125	776454	1.16239e+06	824790	581985	460769	713528	508441	611931	884976	330144	411787	502493	463561	379643	365968	-0.4823	0.075338
1-(2-Hydroxyethyl)imidazole	113.071		Positive	6.28585e+06	6.41514e+06	8.08436e+06	1.0523e+07	8.9172e+06	2.91428e+06	6.92196e+06	6.52237e+06	7.49211e+06	4.3669e+06	4.38675e+06	1.65821e+06	7.10829e+06	3.70013e+06	1.23184e+06	1.88957e+06	4.49637e+06	444592	1.90804e+06	1.51237e+06	1.16642e+06	752115	1.51311e+06	310959	2.48629e+06	706942	3.95134e+06	2.86446e+06	-1.983	3.2e-05
Caprolactam	114.091		Positive	3.30922e+06	4.91883e+07	1.48801e+07	2.95247e+07	6.55696e+06	1.40183e+07	3.55283e+07	1.94575e+07	5.69649e+07	1.1663e+07	1.38774e+07	3.14062e+06	2.1379e+07	3.06533e+06	9.98251e+06	3.88585e+07	2.35032e+07	3.98193e+06	1.23175e+07	8.86408e+06	6.46671e+06	6.70985e+06	1.18131e+07	5.02674e+06	6.73978e+06	1.79183e+07	5.48545e+06	7.35396e+06	-0.5324	0.238744
Cyclohexylamine, N-methyl-	114.128		Positive	229429	41130.5	58169.1	47434	94773.9	69036.8	43522	63253.3	45863.3	57526	57484.1	330949	222540	231942	269043	43784.7	46781.6	54350.3	49154.8	276173	50826.4	37252.9	43678.7	138898	270568	254754	56902.4	187284	0.1074	0.556775
3-Methyl-2-oxobutanoate	115.04		Negative	3.06437e+06	3.00416e+06	8.06827e+06	4.02611e+06	8.94012e+06	2.97432e+06	6.41996e+06	2.80314e+06	6.78983e+06	2.47049e+06	4.83283e+06	2.68252e+06	4.05424e+06	2.11587e+06	7.05366e+06	5.95711e+06	6.30522e+06	4.13807e+06	8.88785e+06	7.25163e+06	4.78564e+06	3.34137e+06	5.44396e+06	3.67184e+06	4.1499e+06	2.47778e+06	4.19921e+06	5.50684e+06	0.3101	0.181776
Glycine anhydride	115.05		Positive	6.7668e+06	1.01431e+07	1.30385e+07	3.38154e+06	6.47491e+06	1.63457e+07	6.35731e+06	6.53971e+06	4.76779e+06	530098	4.47701e+06	1.0794e+07	4.4652e+06	1.24979e+07	9.31671e+06	2.12882e+07	1.04276e+08	963988	3.45396e+07	3.66963e+07	3.59242e+06	4.53969e+07	1.58062e+07	2.64946e+07	2.70497e+06	2.13797e+06	1.79332e+07	4.81397e+06	0.9438	0.148833
4-hydroxy-4-methyl-2-pentanone	115.076		Negative	31099	270344	350653	396515	462842	17928.1	306985	224851	179284	138859	32528.7	163625	26651.9	301283	193089	31940.3	35218.3	38131.2	48276.6	296833	33931.9	32735.1	24012.4	49295.3	26732.6	181869	194203	121925	-1.092	0.075338
Prothoate	116.053		Positive	310786	159785	316244	2.02655e+06	197559	105633	156742	127516	724268	1.37403e+06	31799.5	215220	465825	232470	8.91611e+07	4.594e+07	6.04725e+07	7.9526e+06	3.7726e+07	7.18375e+07	3.42227e+06	8.23906e+07	1.58763e+07	2.36037e+07	7.41278e+07	8.0789e+07	6.27129e+07	9.52978e+07	7.192	<0.000001
Policapram (Nylon 6)	116.107		Positive	206635	73591.6	166598	331800	228035	236056	289756	725346	464124	1.01068e+06	258071	238504	47274.8	611672	80350.3	191039	92716.7	180665	141808	218894	338958	1.36737e+06	529341	950156	221507	82998.9	47351.4	940901	-0.1699	0.530044
1,6-Hexanediamine	117.139		Positive	1.17496e+06	547031	466369	398799	486025	1.1675e+06	389065	599033	303872	1.27618e+06	878225	1.51882e+06	1.34814e+06	1.25457e+06	1.31146e+06	567144	526521	406783	556905	1.09576e+06	473803	692421	357595	1.03917e+06	1.24224e+06	1.47652e+06	1.30696e+06	1.19132e+06	0.09311	0.533035
Ethanol, 2-(butylamino)-	118.123		Positive	21706.5	35158.9	38375.6	99406	70745.3	24354.7	40411	176944	67943.1	122123	28922.8	21194.6	19972.8	424345	22615.1	35129.7	46012.3	56910.8	43725.1	23256.5	69522.7	189522	91899.9	322735	49693.7	20969.4	20221.8	388567	0.1525	0.543763
3-(Methylthio)propionicacid	119.017		Negative	955449	892002	398937	531039	1.10452e+06	619896	353384	586589	234160	1.51195e+06	671447	903950	410404	337495	238473	52906.2	3.95954e+06	45496.9	65462.5	445347	51472.7	216618	921523	312528	234733	104538	315961	5.44534e+06	-1.168	0.085406
3S,4-dihydroxy-butyric acid	119.035		Negative	3.12893e+06	6.27576e+06	7.28538e+06	4.35917e+06	1.05049e+07	3.11425e+06	3.65485e+06	3.15362e+06	3.40525e+06	1.00881e+06	1.02047e+06	870931	1.04959e+06	1.11146e+06	2.49083e+06	6.16388e+06	8.22525e+06	4.337e+06	1.05603e+07	2.96215e+06	3.98006e+06	3.51563e+06	3.73252e+06	1.33091e+06	1.42648e+06	1.31544e+06	759175	867319	0.05907	0.588482
Lentialexin	119.05		Negative	112261	19352.6	21514.3	22111.9	22606.2	97613.3	32795.5	14466.5	45821.7	16616.8	114284	105177	66206.4	48404.2	192961	22126.8	21822.7	15415.4	18592.2	82469.3	15703.4	31160.8	112766	19546.6	120429	159891	38768.4	9081.86	-0.06979	0.587386
Phenylacetaldehyde	119.05		Negative	824429	574891	524776	1.21802e+06	3.22684e+06	289412	1.09214e+06	1.33438e+06	2.44191e+06	4.34208e+06	264594	140916	567166	531671	4.58339e+06	1.17976e+06	2.95888e+06	1.22413e+06	1.92042e+06	1.14278e+06	1.50689e+06	2.09152e+06	976440	3.48802e+06	1.66341e+06	2.25325e+06	2.37254e+06	1.61629e+06	1.217	0.012037
4-Hydroxybenzaldehyde	121.03		Negative	9.102e+06	7.77058e+06	6.74185e+06	7.01394e+06	7.27886e+06	8.41862e+06	7.24252e+06	5.67438e+06	6.73857e+06	6.93919e+06	5.62845e+06	6.7924e+06	6.47965e+06	6.94446e+06	2.51376e+06	7.43805e+06	7.00179e+06	4.0129e+06	6.71522e+06	8.63805e+06	4.41099e+06	6.04531e+06	6.8638e+06	6.54012e+06	5.51718e+06	5.94451e+06	1.58545e+07	6.55209e+06	-0.1744	0.279798
2,4-Dimethylphenol	121.066		Negative	2.44836e+06	2.13347e+06	1.87573e+06	4.5362e+06	1.35359e+07	514714	4.05228e+06	4.6255e+06	9.57208e+06	1.32885e+07	226127	192714	1.33213e+06	1.34952e+06	5.54422e+06	1.88202e+06	1.28146e+07	1.73657e+06	9.09994e+06	3.4489e+06	3.31325e+06	5.13694e+06	3.66136e+06	5.51255e+06	1.52117e+06	989146	3.77705e+06	1.55681e+06	0.6129	0.285247
2,6-Xylidine	122.096		Positive	833458	360106	340864	448049	353488	640669	530483	532080	480022	606958	635884	746325	664965	690527	769308	339054	373428	415230	342034	632004	466138	514112	609897	603989	691017	793273	409891	711419	-0.04247	0.551518
2,6-diaminotoluene	123.092		Positive	1.41036e+06	3.3752e+06	5.22733e+06	4.7932e+06	6.55895e+06	598425	4.52037e+06	2.68422e+06	3.23549e+06	2.59433e+06	3.76064e+06	3.65498e+06	4.06961e+06	1.54552e+06	1.10403e+06	3.85666e+06	9.89176e+06	780566	3.23389e+06	1.19115e+06	618696	1.28461e+06	991294	852163	447487	375802	1.18695e+06	526005	-1.345	0.007275
1H-Benzotriazole, 4,5,6,7-tetrahydro-	124.087		Positive	1.84397e+06	962357	576997	1.10636e+06	205600	5.11972e+06	75994.2	1.47319e+06	1.26624e+06	468796	694974	139829	216354	1.30487e+06	3.63609e+06	959322	793264	870326	696588	5.52306e+06	544372	181783	1.33071e+06	715571	2.78593e+06	2.5629e+06	492829	1.00334e+06	0.7476	0.196168
4,6-Dimethyl-2(1H)-pyrimidinone	125.071		Positive	3.73425e+06	73266	75246.7	71277.6	74358	246571	80278.1	4.96155e+06	74162.7	1.91194e+06	256697	2.03927e+06	1.53439e+06	2.82831e+06	5.40451e+06	89677.5	129634	277672	111934	272826	88266.2	5.6222e+06	87628.1	4.14646e+06	928104	3.8524e+06	5.06491e+06	4.20393e+06	0.7895	0.361522
1-ethylpyrrole-2,5-dione	126.055		Positive	5.84328e+07	1.18513e+07	2.31776e+07	1.20584e+07	2.51691e+07	1.42531e+07	1.45206e+07	6.35986e+07	1.15108e+07	7.12779e+07	1.91007e+07	7.17163e+07	7.53214e+07	5.96242e+07	5.06393e+07	2.20184e+07	3.07792e+07	2.64931e+07	1.64381e+07	1.81795e+07	1.69441e+07	7.50648e+07	1.10114e+07	6.139e+07	2.3959e+07	4.22127e+07	2.83884e+07	1.04861e+07	-0.1584	0.500451
Isocyanatocyclohexane	126.091		Positive	1.84291e+06	828581	301005	288766	667213	2.00076e+06	323546	1.58673e+06	284395	184207	1.44461e+06	1.5298e+06	1.14026e+06	1.25135e+06	717480	524331	485852	393185	347615	2.75179e+06	306750	1.8679e+06	332377	221150	2.18474e+06	2.74825e+06	1.20853e+06	2.55918e+06	0.1317	0.548491
2-Oxo-4E-hexenoic acid	127.04		Negative	2.1416e+06	2.08215e+06	4.06767e+06	1.94288e+06	5.55069e+06	1.19843e+06	2.80952e+06	1.45779e+06	1.37412e+06	992315	2.04028e+06	1.30163e+06	1.50255e+06	1.12175e+06	845627	1.52929e+06	5.43606e+06	588609	7.89938e+06	2.45266e+06	609959	1.99088e+06	2.64619e+06	447108	2.32621e+06	673083	694453	2.20102e+06	-0.3139	0.365662
Cyclopentylacetic acid	127.077		Negative	632538	2.96928e+06	3.88333e+06	4.2551e+06	4.59645e+06	569809	3.15397e+06	2.29197e+06	3.03338e+06	2.36113e+06	567946	2.24258e+06	475821	1.99584e+06	797998	1.08158e+06	2.15247e+06	1.08651e+06	770873	3.11905e+06	1.35623e+06	1.86755e+06	1.67813e+06	1.43476e+06	2.56356e+06	1.93294e+06	1.65195e+06	1.27402e+06	-0.2893	0.360534
Autoinducer III	127.087		Positive	1.10589e+07	589734	449900	1.33075e+06	643252	1.10472e+07	435575	1.00926e+07	254505	9.75073e+06	1.06422e+07	9.91487e+06	9.99358e+06	8.59225e+06	5.38332e+06	498433	3.34414e+06	1.06691e+06	493735	6.08323e+06	515390	5.24001e+06	376240	1.47186e+06	5.70504e+06	5.15657e+06	6.48786e+06	7.33019e+06	-0.3934	0.460861
3-Octanone	127.113		Negative	18063.8	288227	269944	206226	412708	95330	187379	11310.3	214534	8607.31	147905	11781.6	23266.8	7234.03	11287.8	290367	378928	197232	200713	121762	91719	20304.9	151777	11638.3	81105.1	10105.8	12660.1	11722.9	-0.1753	0.565787
D,L-2-amino-3(cis),5-hexadienoic acid	128.071		Positive	7.17323e+06	7.53307e+06	6.422e+06	7.01951e+06	6.10998e+06	5.74464e+06	2.35773e+06	6.72462e+06	2.27636e+06	8.20697e+06	5.40033e+06	5.82132e+06	6.50319e+06	7.19742e+06	1.59242e+06	6.28815e+06	5.25338e+06	2.04972e+06	1.64132e+06	3.34655e+06	1.27232e+06	2.97858e+06	5.5449e+06	3.66272e+06	2.00985e+06	2.76969e+06	2.81468e+06	3.28187e+06	-0.9976	0.000867
1-Methyl-2-azepanone	128.107		Positive	6.30519e+06	1.26441e+07	8.75797e+06	8.03791e+06	1.2747e+07	3.02216e+06	1.83885e+06	3.38419e+06	1.22397e+07	7.41071e+06	2.64429e+06	4.5145e+06	2.82238e+06	9.55992e+06	8.19484e+06	4.04879e+06	8.01973e+06	6.10379e+06	2.2015e+06	3.14295e+06	7.59041e+06	6.32565e+06	2.14163e+06	4.4994e+06	4.20779e+06	3.64306e+06	5.84378e+06	2.66601e+06	-0.3548	0.248959
N-Methylcaprolactam	128.107		Positive	2.79198e+07	3.19511e+07	2.04196e+07	1.56506e+07	4.62262e+06	7.06502e+06	1.54365e+07	1.07259e+07	6.15432e+07	6.02312e+06	7.63946e+06	2.92613e+07	2.27368e+07	9.53179e+06	2.10905e+07	1.85201e+07	1.84547e+07	6.27974e+06	3.44886e+06	8.09597e+06	5.55954e+06	7.86856e+06	7.94319e+06	3.22543e+06	3.58039e+06	4.02478e+06	2.95969e+06	7.33152e+06	-1.137	0.011717
Coniine	128.143		Positive	385447	45942.3	48643	49533.8	40046.8	369288	55076.3	169335	53371.6	246089	343203	468171	406849	305380	445655	46268.8	44572	45212.1	45692.2	427985	49058.6	178232	51314.7	251315	411915	234792	465298	261198	-0.03617	0.60099
Methylenebutanedioic acid	129.019		Negative	527681	1.58348e+06	1.85191e+06	772912	1.15995e+06	466893	612002	391591	969182	346867	365226	302130	303505	334961	647397	921509	1.20159e+06	616714	1.48471e+06	1.17877e+06	549042	807367	576865	1.18386e+06	475946	431432	337747	579014	0.2855	0.307594
(S)-3-Methyl-2-oxopentanoate	129.056		Negative	1.80457e+06	5.49317e+06	3.26167e+06	2.54075e+06	4.07342e+06	1.45852e+06	1.15738e+07	2.46656e+06	2.32103e+06	1.31011e+06	1.65019e+06	1.99956e+06	1.51219e+06	1.66357e+06	5.80562e+06	1.03212e+07	4.01507e+06	5.35717e+06	5.45632e+06	3.38038e+06	9.27985e+06	5.99456e+06	4.05065e+06	3.61555e+06	3.84961e+06	2.11284e+06	3.00907e+06	1.28532e+06	0.7693	0.03095
3,4-dimethyl valeric acid	129.092		Negative	9784.94	53480.2	72737	79237.6	70501.8	57276.4	76503.8	9198.48	94055.4	8907.99	38128.2	8733.75	20180.2	9424.23	10420.4	77069.6	110419	81268.1	68731.6	60445.5	58370.9	7747.6	82190.7	6732.85	74973.7	19226.1	11479.4	18288.2	0.1652	0.541408
Nipecotic acid	130.086		Positive	7.82712e+07	3.41e+07	3.75466e+07	3.14133e+07	3.38974e+07	6.32511e+07	3.2033e+07	5.75636e+07	3.77856e+07	5.25892e+07	7.87715e+07	5.5096e+07	3.3003e+07	5.6199e+07	7.99919e+07	6.05452e+07	5.01774e+07	8.00332e+07	7.8086e+07	5.69253e+07	6.414e+07	1.0625e+08	6.17923e+07	8.85954e+07	5.68747e+07	1.23118e+08	1.2221e+08	8.79602e+07	0.7317	0.00059
N,N-Diisopropylethylamine (DIPEA)	130.159		Positive	1.35846e+06	1.82231e+06	1.74637e+06	1.6282e+06	1.61059e+06	1.45467e+06	2.30888e+06	2.19874e+06	987752	1.77965e+06	876015	1.71767e+06	963231	1.77658e+06	2.31309e+06	1.19093e+06	1.77015e+06	1.062e+06	740746	2.72652e+06	1.29024e+06	1.80989e+06	1.0254e+06	2.26941e+06	1.42659e+06	2.09128e+06	1.10173e+06	2.21548e+06	0.009125	0.601365
3-Hydroxy-3-methyl-2-oxobutanoic acid	131.035		Negative	1.11444e+06	1.62024e+06	2.94705e+06	1.26348e+06	5.02082e+06	1.18335e+06	1.61755e+06	1.02341e+06	1.00064e+06	574455	426570	424023	500056	1.15863e+06	2.19086e+06	5.21902e+06	5.18619e+06	6.77074e+06	3.59795e+06	1.29292e+06	2.76901e+06	3.75458e+06	1.93576e+06	4.87968e+06	3.08541e+06	1.53908e+06	3.55548e+06	4.91697e+06	1.563	0.000228
Agmatine	131.129		Positive	5.65327e+06	318095	221211	345188	4.89582e+06	1.96884e+06	2.05512e+06	1.7366e+07	263779	7.4501e+06	770698	765493	1.32478e+06	2.54245e+06	8.46238e+07	376388	373987	8.00108e+07	294886	358303	9.87225e+08	5.43492e+08	300233	8.1182e+08	318770	300197	293368	2.33974e+06	1.583	0.259751
Benzoyl cyanide	132.044		Positive	52312.2	66822.6	66871.2	72021	69555.5	46432.6	73900.1	48500.1	71191.2	50664.4	45503.3	61023.8	53190.3	51545.5	110148	288709	456714	169935	103755	1.27538e+06	105537	150965	1.63691e+06	67712.9	2.06082e+06	83403.1	1.42879e+06	71899.9	2.203	0.000405
5-Aminolevulinic acid	132.066		Positive	2.25435e+07	1.8774e+07	2.10214e+07	1.17662e+07	8.71663e+06	5.236e+06	1.19731e+07	2.50416e+07	2.00023e+07	1.49772e+07	1.84159e+07	1.30061e+07	1.53498e+07	3.98814e+06	1.38313e+07	7.77036e+07	1.31794e+07	2.14354e+07	3.06157e+07	1.50431e+07	7.43275e+06	1.47034e+07	3.24373e+07	4.11262e+07	2.65017e+07	6.38037e+06	1.39289e+07	9.95186e+06	0.4451	0.19917
N-Carbamoylputrescine	132.113		Positive	457975	7.33157e+07	784562	547680	125368	430561	1.81581e+07	6.22926e+07	6.84519e+07	3.67649e+07	7.21897e+07	262926	427552	107760	4.34597e+07	5.76964e+07	4.20889e+07	3.38169e+07	3.15886e+07	3.97156e+07	1.56546e+07	5.42018e+07	4.18515e+07	5.54402e+07	3.42167e+07	1.22389e+07	3.57594e+07	5.39672e+07	3.693	0.003098
2,3-Dihydroxy-2-methylbutanoic acid	133.051		Negative	667345	1.27524e+06	963422	1.05231e+07	1.76697e+06	461303	874842	617924	588314	7.77633e+06	278059	366721	256345	203215	7.87384e+06	9.62837e+06	1.79807e+08	1.05168e+07	1.08253e+08	5.81515e+07	4.2791e+07	1.40995e+07	5.66692e+07	1.11812e+07	1.81624e+07	8.93828e+07	1.23072e+07	1.06827e+08	5.197	<0.000001
2-Isopropenylaniline	134.096		Positive	3.7334e+06	193637	79233.7	205475	109616	112256	168508	3.19122e+06	104330	1.64096e+06	462947	3.49339e+06	3.70157e+06	2.51078e+06	3.61417e+06	106810	200263	133179	185081	90920.3	128242	2.74186e+06	114847	1.26716e+06	323717	2.92635e+06	3.24176e+06	2.43171e+06	-0.1139	0.588482
S-Methyl-1-thio-D-glycerate	135.012		Negative	76684.9	29141.9	30489.3	177194	34085.1	24005.9	27452.9	29392.2	23456.6	417377	37186.8	39445.4	19833.8	130092	1.44722e+06	3.59221e+06	774879	5.41274e+06	9.66136e+06	4.15268e+06	1.17803e+07	1.77663e+06	2.14833e+06	1.96626e+06	1.41208e+07	1.06599e+07	3.51321e+06	2.26444e+06	6.288	<0.000001
m-Xylylenediamine	137.107		Positive	5.41572e+06	2.16358e+06	2.20637e+06	1.48251e+06	2.87358e+06	2.82259e+06	1.94242e+06	4.522e+06	2.35248e+06	4.72557e+06	4.32017e+06	5.9211e+06	5.64547e+06	4.41491e+06	3.8058e+06	2.19354e+06	5.98161e+06	2.05243e+06	2.91095e+06	1.95703e+06	2.27547e+06	1.61057e+06	2.27584e+06	3.26229e+06	2.32369e+06	3.66127e+06	3.64078e+06	4.53858e+06	-0.2219	0.303124
P-Hydroxybenzamide	138.055		Positive	418990	1.12848e+06	887342	1.23525e+06	613766	402215	1.29887e+06	172347	436117	2.29906e+06	334352	220627	568763	188923	325245	333838	630238	402741	330692	574043	345196	293301	349898	401484	535643	292462	2.1877e+06	869951	-0.2406	0.418117
Protocatechuic alcohol	139.04		Negative	982218	4.08652e+06	1.25179e+06	486907	1.82856e+06	545180	794365	349450	406933	439949	830989	376268	258464	283073	1.11085e+06	657652	3.65443e+06	122756	1.52808e+06	914412	349843	892316	771653	669166	739241	660444	866777	1.25262e+06	0.2731	0.417427
5,7-Dihydro-4H-purin-8-ol	139.061		Positive	367748	869069	887342	895344	613766	402215	1.29887e+06	172347	436117	2.29906e+06	528700	220627	568763	188923	247079	276115	1.11375e+06	266344	237060	574043	255115	223804	294452	349001	509416	212257	214362	1.24975e+06	-0.6125	0.12044
2,4-Diaminoanisole	139.087		Positive	7.68014e+06	4.76214e+06	4.98544e+06	4.883e+06	5.0615e+06	6.50189e+06	5.90529e+06	5.33675e+06	4.93302e+06	4.70047e+06	7.57843e+06	8.64141e+06	9.30711e+06	7.13661e+06	6.34449e+06	4.347e+06	8.04612e+06	4.51051e+06	4.46255e+06	5.1507e+06	3.92895e+06	5.7254e+06	4.11592e+06	4.96653e+06	6.21364e+06	6.74052e+06	6.81067e+06	5.47571e+06	-0.178	0.172137
Verrucarin E	140.071		Positive	4.64876e+06	1.03449e+07	5.23505e+06	1.15731e+06	5.33969e+06	2.12641e+06	4.46111e+06	1.32222e+07	2.12287e+06	1.38912e+06	6.01708e+06	2.07636e+06	1.94339e+06	1.7463e+06	1.69868e+06	1.38312e+07	794913	3.62604e+06	4.4762e+06	1.93335e+06	4.0092e+06	4.73108e+06	1.31546e+06	1.35595e+06	767073	1.00671e+06	3.39963e+06	392714	-0.7292	0.140538
4-Amino-5-hydroxymethyl-2-methylpyrimidine	140.082		Positive	2.50467e+06	224573	603678	172482	231202	2.26014e+06	171230	486757	258945	163578	525203	481793	3.2404e+06	366393	240311	239971	240430	242319	209051	1.11222e+06	247620	220778	227950	226204	183022	216029	326706	526267	-0.7918	0.096436
Tropinone	140.107		Positive	1.17641e+07	7.15252e+06	6.50743e+06	6.48387e+06	1.49772e+07	7.50793e+06	1.25248e+07	2.96098e+07	6.52394e+06	7.91913e+07	8.91896e+07	4.96953e+07	9.2008e+07	4.93212e+07	2.70535e+07	6.74495e+06	7.18731e+06	7.19196e+06	1.36787e+07	1.23654e+07	4.31409e+06	1.59959e+07	4.81357e+06	3.80114e+07	4.50972e+07	9.06028e+07	5.30059e+07	3.89731e+07	-0.2267	0.504858
Methylimidazoleacetic acid	141.066		Positive	4.57286e+06	3.88495e+07	1.51754e+06	1.44739e+07	4.55628e+07	3.1816e+07	5.04689e+07	6.77509e+06	9.45059e+06	6.54101e+07	1.03134e+06	765354	1.68992e+06	5.76655e+06	5.40591e+07	2.00037e+07	5.11922e+06	1.13068e+07	4.53043e+07	5.18791e+07	4.25131e+07	4.1158e+07	5.76534e+06	6.12459e+07	1.17432e+08	2.00411e+07	5.92964e+07	6.86612e+07	1.892	0.018873
Norloline	141.102		Positive	112839	237439	84943.2	113490	82408.3	79763.7	2.16834e+06	92386.5	93495.4	864315	83935.4	111882	113659	109174	302201	361379	222408	403762	284853	236848	252563	277948	211397	286655	210063	254990	227297	209999	0.7953	0.06747
4-propionyl butyric acid	143.071		Negative	235251	533950	538374	425363	598997	236828	399866	440716	330534	724517	295621	474194	305432	565129	287228	386998	604714	175625	567073	312976	265887	248321	293197	188945	318877	258893	262358	209996	-0.493	0.026153
Butylbutyrate	143.108		Negative	11445.8	72952.6	96520.9	106165	34926.3	34197.5	50398.3	7385.61	91965.3	5497.06	57294.3	6303.29	10480.1	7616.87	6898.07	106838	215044	132159	116074	60316.5	52205	13944.6	61639.7	5323.66	17366.6	5390.5	9428.15	7715.24	0.1504	0.565306
2R-amino-4S-hydroxy-5-hexynoic acid	144.066		Positive	8.68221e+06	5.24025e+06	6.42817e+06	5.10833e+06	5.74803e+06	8.50845e+06	5.12683e+06	7.88039e+06	5.1955e+06	6.86115e+06	5.28828e+06	6.09765e+06	5.95442e+06	1.29937e+07	4.82958e+06	3.80646e+06	1.32292e+07	4.06627e+06	2.1746e+06	2.46344e+06	1.07829e+07	4.1998e+06	2.4015e+06	1.78649e+06	2.68667e+06	1.69009e+06	7.81768e+06	1.01313e+07	-0.677	0.036423
(2R)-2-amino-6-hydroxy-4-hexynoic acid	144.066		Positive	4.42125e+06	6.24781e+06	6.06847e+06	1.17569e+07	4.35495e+06	9.08973e+06	5.46789e+06	1.08087e+07	8.30355e+06	4.40107e+06	5.66259e+06	4.35903e+06	9.43706e+06	5.16999e+06	8.34364e+06	1.19457e+07	3.7648e+07	1.67667e+07	1.8356e+07	8.79603e+06	1.72078e+07	1.47853e+07	5.19947e+06	3.48685e+06	2.05581e+07	1.14211e+07	1.37786e+07	9.26811e+06	0.9113	0.004321
Naphthalen-2-amine	144.081		Positive	274397	89376.1	242883	94986.7	241625	67359.8	62080.7	52710.3	57267	88538.1	65864.8	162089	45765	61646.9	6.12241e+06	488243	211160	8.97545e+06	6.89211e+06	218581	4.43645e+06	5.37447e+06	95906.1	6.59511e+06	1.04597e+06	4.70475e+06	2.20201e+06	5.88233e+06	4.331	3e-06
2-Amino-5-methyl-5-hexencarbonsaeure	144.102		Positive	3.58378e+06	1.97264e+06	1.99655e+06	1.23183e+06	926507	5.80871e+06	1.02992e+06	2.83775e+06	4.25121e+06	1.21446e+06	1.34702e+06	1.66081e+06	1.0307e+06	1.49932e+06	1.2608e+07	397645	780994	4.96903e+06	4.34361e+06	932702	4.49766e+06	1.88128e+06	8.46562e+06	2.69715e+06	9.453e+06	659943	466344	2.67993e+06	0.3292	0.414842
1,4-Dichlorobenzene	144.962		Negative	6.75332e+06	2.24778e+06	1.10475e+07	2.52745e+06	7.70134e+06	1.23697e+07	1.13404e+07	1.43722e+07	1.66441e+06	1.75361e+06	6.07363e+06	1.23888e+06	5.03469e+06	2.0719e+06	2.22011e+06	5.43719e+06	1.66929e+06	8.52012e+06	6.51691e+06	1.21681e+07	1.97572e+07	3.56265e+07	2.33832e+07	657933	248021	1.82407e+06	324413	689506	-0.4744	0.411721
2-hydroxy enanthoic acid	145.087		Negative	1.60597e+06	1.42379e+06	1.15736e+06	3.47861e+06	5.2332e+06	740998	3.05548e+06	2.79061e+06	2.07186e+06	1.31782e+06	740516	1.59352e+06	829802	715192	1.78632e+06	4.88511e+06	2.14015e+06	4.04124e+06	4.74593e+06	1.54066e+06	2.89318e+06	1.38238e+06	976622	1.10812e+06	2.03796e+06	710507	995655	560270	0.1237	0.526429
Acetylcadaverine	145.134		Positive	6.19475e+08	3.8651e+08	3.63558e+08	1.44751e+08	1.14785e+08	6.0049e+07	1.13264e+08	2.19649e+08	6.47754e+08	9.63148e+07	1.10747e+08	6.52701e+08	3.91444e+08	1.9726e+08	4.80815e+08	2.94216e+08	3.0124e+08	451925	7.17879e+07	1.58668e+08	9.91867e+07	1.15386e+08	8.21157e+07	5.17448e+07	8.84374e+07	7.94511e+07	5.75134e+07	1.07992e+08	-1.474	0.060233
Ethylenediamine, N,N-diisopropyl-	145.17		Positive	132459	3.12152e+06	168889	211589	132091	137097	1.8305e+07	147318	1.54075e+07	190997	259833	142285	148143	3.35036e+06	256043	1.19121e+06	285530	257314	225138	261173	1.22185e+06	233206	6.2914e+06	214549	235645	228599	195521	224702	-0.3574	0.494265
3-4-Dehydrothiomorpholine-3-carboxylate	146.027		Positive	3.34181e+06	263214	761211	930756	2.38805e+06	600708	3.73321e+06	5.02392e+06	740509	4.03686e+06	736676	3.60976e+06	7.68579e+06	6.05563e+06	350436	429855	271726	706921	330319	261670	7.06746e+06	614373	245138	2.67051e+06	237157	1.24536e+06	259384	304776	-1.797	0.007251
5-Hydroxymethyl-1-aza-3,7-dioxabicyclo(3.3.0)octane	146.081		Positive	2.53137e+06	2.84728e+06	240404	1.1636e+06	1.14014e+06	2.37737e+06	1.0474e+06	1.26391e+06	1.64544e+06	733981	216420	1.12171e+06	1.04189e+06	149002	938015	722653	4.98559e+06	1.02117e+06	936793	2.04944e+06	605151	1.00669e+06	1.10612e+06	3.29976e+06	978945	961253	4.25247e+06	617333	0.4862	0.267414
heptaminol	146.154		Positive	8.34348e+06	1.01813e+07	6.58362e+06	150902	1.57571e+06	1.03746e+07	699403	1.80606e+06	132589	148790	7.15122e+06	7.01265e+06	3.58267e+06	337527	2.39893e+06	249459	519601	251490	210269	2.03622e+06	248883	529383	182438	255961	697411	249168	517485	202676	-2.077	0.013857
Ethanol, 2-[[2-(dimethylamino)ethyl]methylamino]-	147.149		Positive	683213	197805	137559	172337	118635	225319	166018	466502	134314	166095	300938	405493	301738	105104	214549	234055	232561	217838	183373	220932	216904	209592	186698	195014	198225	186192	182429	191083	-0.09869	0.488791
Thiomorpholine3-carboxylate	148.043		Positive	812157	1.95957e+06	1.20483e+06	1.48182e+06	1.2176e+06	863237	1.01799e+06	1.09381e+06	490606	603282	828047	950401	1.6514e+06	693316	1.33032e+07	1.05086e+06	578062	2.24764e+07	2.297e+06	453526	3.9138e+07	3.70678e+07	1.60954e+06	1.71268e+08	833584	6.7893e+07	2.03253e+06	328210	2.257	0.017347
HON	148.06		Positive	213781	797497	230349	826441	1.9522e+06	2.10673e+06	668330	2.82435e+06	354909	989423	2.88864e+06	1.87105e+06	273165	1.87782e+06	5.39145e+06	1.86804e+06	2.6334e+06	8.84487e+06	7.73872e+06	1.9742e+06	1.69409e+06	1.00646e+06	6.76297e+06	1.93834e+06	319589	5.36784e+06	1.17645e+07	3.24586e+06	1.74	0.00509
fagomine	148.097		Positive	196700	544139	163491	364103	622215	1.16607e+06	469914	124807	394114	1.06762e+06	794126	194947	187233	163239	3.7126e+06	9.99818e+06	976571	1.25484e+07	6.8394e+06	3.42758e+06	5.90727e+06	5.03051e+06	941847	7.67409e+06	2.6853e+06	2.51858e+06	4.43892e+06	271562	3.212	4e-06
2-Hydroxy-4-methylthiobutanoic acid	149.028		Negative	43067	43350.3	50016.5	3.36261e+06	33028.5	19765.4	2.27055e+06	14911.7	889356	2.82657e+06	44296.7	39416.9	24719.7	199041	1.20576e+07	9.33582e+06	250274	6.14197e+06	6.18731e+06	1.36092e+06	4.89252e+06	5.84666e+06	1.90344e+06	8.86832e+06	1.04955e+07	6.48968e+06	4.75334e+06	225805	4.873	5.1e-05
Methamphetamine	150.128		Positive	1.08641e+07	2.72233e+06	2.52575e+06	2.66996e+06	2.41087e+06	9.83869e+06	3.41858e+06	6.61796e+06	3.43454e+06	5.83917e+06	2.24718e+07	2.55936e+07	2.54124e+07	9.58215e+06	1.0733e+07	1.10395e+06	2.50787e+06	2.62981e+06	2.54783e+06	9.47736e+06	3.03217e+06	7.46978e+06	3.54935e+06	1.7303e+07	2.41108e+07	2.56702e+07	2.68666e+07	2.26556e+07	0.1221	0.565041
3-(Hydrohydroxyphosphoryl)pyruvate	150.98		Negative	83722.6	4.11748e+06	4.27601e+06	5.22301e+06	3.72484e+06	133322	4.82541e+06	58322.8	5.1527e+06	762623	65091.7	69768.2	64756.3	773186	83837.6	4.19088e+06	4.06731e+06	5.05933e+06	3.59667e+06	72477.2	5.20156e+06	59066.6	5.33029e+06	638021	66465.4	73670.5	63553.3	298403	-0.1707	0.584507
3-Mercapto-2-mercaptomethylpropanoate	150.989		Negative	267981	18886.1	31967.9	39437	32776.2	51451.9	17371.2	133219	15824.2	8087.64	130729	142223	267491	94921	106438	19023.3	4.18104e+06	17200.1	20313.3	647029	15480.2	55732.7	13993	6258.63	435310	8235.76	186074	100828	0.192	0.565041
N-Nitrosoethylphenylamine	151.087		Positive	1.05564e+07	2.73136e+06	1.55167e+06	2.13698e+06	3.56058e+06	4.38474e+06	2.80833e+06	1.03461e+07	3.43209e+06	8.97119e+06	5.0506e+06	6.682e+06	8.50572e+06	6.58705e+06	4.06905e+06	1.09381e+06	3.90467e+06	1.021e+06	913030	529025	416712	6.56626e+06	890681	3.41579e+06	1.09758e+06	5.50451e+06	5.93768e+06	8.64986e+06	-1.2	0.023425
N-benzyl-ethylenediamine	151.123		Positive	1.1399e+06	385920	189436	475004	490190	709107	307382	919687	594030	932993	1.53361e+06	2.06824e+06	1.34768e+06	1.12033e+06	2.29702e+06	594768	1.3564e+06	965433	587384	871374	617391	1.16001e+06	588214	986679	1.67267e+06	1.50781e+06	1.77339e+06	794564	0.5028	0.134432
Paracetamol	152.071		Positive	1.57716e+06	192026	928255	185656	1.07858e+06	904266	151182	1.51564e+06	109347	405801	3.5457e+06	1.60025e+06	1.93361e+07	1.39378e+06	1.90618e+06	667884	1.84479e+06	540527	1.43469e+06	1.28979e+06	1.476e+06	1.97601e+06	772094	1.74428e+06	2.85462e+06	1.48776e+06	1.66179e+07	2.04678e+06	1.003	0.133778
2-Isobutoxypyrazine	153.102		Positive	3.76777e+06	1.08579e+06	1.17641e+06	1.13961e+06	2.04426e+06	1.8663e+06	1.03992e+06	3.14449e+06	1.12472e+06	2.48423e+06	2.02983e+06	3.61973e+06	3.55071e+06	3.15783e+06	2.72033e+06	280699	1.20209e+06	579145	907880	2.75967e+06	501435	1.95157e+06	827778	1.82392e+06	157987	2.16845e+06	1.47177e+06	2.39903e+06	-0.9071	0.040985
2-Chlorobenzoic acid	154.991		Negative	380280	47493.2	387206	64832.8	488819	811040	349370	558383	85934.1	56395.3	440574	13461	232285	17512.3	64780.8	632626	24705.3	855690	136209	662220	427807	1.19653e+06	905359	40003.3	17778.7	210446	15957.9	56608.8	0.01882	0.606778
(-)-sphaeropsidone	155.035		Negative	639113	284464	406688	246686	322907	288634	226682	166472	63343.8	398449	287401	491993	290609	351839	483945	355589	293484	428329	362077	701478	354962	513299	208889	245432	625391	509858	463055	371731	0.4934	0.072847
3-amino-4-(propylamino)cyclobut-3-ene-1,2-dione	155.082		Positive	5.49225e+08	2.64049e+08	2.473e+08	3.25078e+08	1.91404e+08	5.07969e+08	4.04259e+08	4.73397e+08	3.35766e+08	4.14607e+08	5.07673e+08	4.98346e+08	5.5843e+08	3.89733e+08	2.9298e+08	2.18759e+08	3.34727e+08	1.38923e+08	1.36534e+08	3.19885e+08	1.853e+08	2.5407e+08	2.11786e+08	1.77358e+08	2.84897e+08	2.59352e+08	2.68315e+08	2.93758e+08	-0.7334	0.000543
alpha-nonylenic acid	155.108		Negative	300871	189816	339971	337218	490991	295745	172541	407819	210856	134155	651501	112213	959832	83210.1	392335	314854	869423	427695	531061	427893	305166	501578	332684	132180	830593	189863	923101	245534	0.5591	0.128856
Loline	155.118		Positive	2.33414e+06	1.04069e+06	667305	1.0104e+06	1.26273e+06	901382	2.20455e+06	4.11875e+06	1.89525e+06	3.24308e+06	2.55873e+06	4.93325e+06	3.81458e+06	1.60172e+06	1.74908e+06	480844	303958	523746	369501	477944	327616	527239	274217	863960	759007	1.12799e+06	1.26585e+06	3.60757e+06	-1.499	0.001092
D-1-Aminopropan-2-olO-phosphate	156.042		Positive	166882	305969	212779	808759	210151	172725	1.42985e+06	185602	207759	708887	694706	533937	186641	786914	9.09842e+07	5.28585e+07	793949	6.2015e+07	7.82908e+07	381219	3.95351e+07	1.11769e+08	263571	1.23725e+08	408533	1.01673e+08	1.47845e+08	1.3815e+08	5.72	2.8e-05
N-(2-methylpropyl)-2-methylbutenamide	156.138		Positive	81066.8	2.9787e+06	8.40091e+06	1.53224e+06	73321	1.21025e+07	776049	5.57094e+06	1.45404e+07	115949	5.11855e+06	79800.6	1.82777e+07	1.1809e+06	579848	958771	735056	113378	93588.1	303210	88177.5	114290	90875.8	93398.2	854582	165066	223188	186739	-2.712	0.008129
2-isopropylmaleic acid	157.051		Negative	1.44721e+06	1.03787e+06	1.00345e+06	692987	1.01318e+06	1.49981e+06	662564	569134	560919	798335	1.4668e+06	667453	448386	543597	87804.9	1.01331e+06	441413	409203	1.74226e+06	917845	2.01034e+06	645350	917145	916990	754760	300905	1.13967e+06	652988	-0.2687	0.372127
Imidazolelactic acid	157.061		Positive	701616	27908.6	703176	128966	467788	104809	271069	824528	3.02169e+06	217441	115354	173091	388420	108391	830719	1.67702e+06	1.75266e+06	255626	1.5164e+06	197840	1.22512e+06	1.47868e+06	3.05317e+06	263516	1.03774e+06	1.29957e+06	561933	1.82098e+06	1.792	0.006452
N-(Dimethylaminopropyl)acrylamide	157.134		Positive	1.2867e+07	2.07155e+06	2.24815e+06	5.99282e+06	4.73391e+06	1.05107e+07	1.43063e+06	1.09702e+07	1.81179e+06	4.0398e+06	8.15709e+06	3.14265e+06	6.69403e+06	2.6947e+06	9.24265e+06	6.21745e+06	8.86348e+06	5.83293e+06	2.37119e+06	9.19616e+06	224762	1.13549e+07	6.16113e+06	1.22325e+07	4.13139e+06	1.8819e+06	2.11124e+06	1.95485e+06	-0.08928	0.578509
1-Nitrosonaphthalene	158.06		Positive	81715	71234.8	67674.7	92262.8	74433.9	171165	75662.2	282039	115720	67329.5	170656	148146	199650	243767	243187	84724.8	115202	94795.7	106922	371217	111643	82340.6	117852	68236.5	163890	69637.7	157893	70024.9	-0.0136	0.601365
3-Methylcrotonylglycine	158.081		Positive	4.95102e+06	5.893e+06	9.41596e+06	5.74949e+06	3.41927e+06	9.07319e+06	4.90083e+06	1.69114e+07	2.81661e+06	5.38436e+06	4.7231e+06	6.32922e+06	6.46872e+06	2.27289e+06	1.50011e+07	1.00058e+07	6.39524e+06	8.59527e+06	6.93567e+06	1.34789e+07	5.57591e+06	1.64404e+07	1.28954e+07	8.39976e+06	1.06302e+07	6.38968e+06	1.60021e+07	1.03211e+07	0.8307	0.003933
2-(Dimethylamino)ethyl methacrylate	158.118		Positive	1.5121e+06	4.06791e+06	81494.4	2.90659e+06	310457	1.34619e+06	258422	1.198e+06	187124	4.79485e+06	1.12425e+06	1.21507e+06	1.98882e+06	2.11316e+06	3.07868e+06	1.44616e+06	142657	143606	685348	4.02772e+06	108459	2.85005e+06	208828	6.07442e+06	1.37393e+06	2.79097e+06	1.87334e+06	941029	-0.03869	0.60099
2,2,6,6-Tetramethyl-4-piperidinol	158.154		Positive	2.10126e+07	6.97174e+06	6.71581e+06	6.10158e+06	6.39229e+06	2.0908e+07	6.90596e+06	2.04248e+07	6.68518e+06	2.68157e+07	1.4009e+07	1.67811e+07	1.50715e+07	2.35225e+07	2.18141e+07	4.62482e+06	5.86209e+06	5.03105e+06	4.90364e+06	1.7503e+07	4.16874e+06	1.69995e+07	3.97416e+06	2.48674e+07	1.40719e+07	1.38555e+07	1.32377e+07	2.13777e+07	-0.2927	0.353738
2,3-Dimethylquinoxaline	159.092		Positive	759602	166979	158968	392689	226072	251460	80950.3	363148	77268.1	350697	607629	655073	363976	57999.2	1.58598e+07	227955	218122	8.6073e+06	5.90028e+06	412610	4.00271e+06	1.50556e+07	171373	1.82499e+07	3.32385e+06	1.59298e+07	7.89715e+06	1.84074e+07	3.773	0.000136
Ethyl(R)-3-hydroxyhexanoate	159.103		Negative	964596	1.37623e+06	1.94235e+06	1.31909e+06	1.75766e+06	3.15103e+06	1.19247e+06	945561	1.00969e+06	1.33065e+06	914324	610096	645083	1.78437e+06	2.22158e+06	2.53964e+06	1.77895e+06	2.07125e+06	2.55323e+06	1.7837e+06	1.83464e+06	1.09697e+06	1.1086e+06	2.31773e+06	2.78308e+06	2.14501e+06	2.20659e+06	1.32381e+06	0.6331	0.008799
Dinotefuran-metabolite-UF	159.113		Positive	1.21869e+07	5.92137e+06	6.43715e+06	7.26183e+06	5.9392e+06	1.17459e+07	5.58117e+06	1.06426e+07	4.35934e+06	5.17246e+06	1.38205e+07	1.25863e+07	1.02951e+07	4.58193e+06	1.37817e+07	8.64464e+06	1.20147e+07	2.78706e+06	7.01617e+06	6.19556e+06	2.74817e+06	4.08109e+06	5.87427e+06	5.00811e+06	5.30482e+06	2.54763e+06	3.08138e+06	3.88123e+06	-0.5796	0.04884
Di-N-butylnitrosoamine	159.149		Positive	6.40242e+08	1.17697e+08	1.89001e+08	3.94899e+07	8.15437e+07	3.3665e+07	1.81649e+07	2.52273e+08	3.67787e+08	7.27747e+07	7.21978e+07	4.64282e+08	2.44978e+08	1.61538e+08	3.40413e+08	2.44739e+07	1.0209e+08	1.37303e+06	1.65111e+07	6.12748e+07	5.53248e+06	5.44478e+07	1.34357e+07	5.27602e+06	2.69713e+07	2.51583e+07	2.77391e+07	5.74122e+06	-2.603	0.00159
(Z)-3-Ethylidene-1,3-dihydroindol-2-one	160.076		Positive	614487	592841	592448	503867	544750	646502	490692	331662	465368	866857	667091	951944	792937	839699	577475	597720	617764	515175	610890	587227	484859	383563	514040	847347	643008	797080	851261	837481	0.009328	0.60099
3-Dehydrocarnitine	160.097		Positive	869182	653121	912399	1.63359e+06	976248	2.96506e+06	980660	2.09153e+06	589977	689844	582150	1.54812e+06	750582	305234	730053	1.22377e+06	1.36429e+07	767812	1.1445e+06	8.71454e+06	360186	993819	830422	675234	1.70947e+06	537775	1.10985e+06	492351	0.3188	0.4026
Acetyl-β-methylcholine	160.133		Positive	1.59809e+08	7.92927e+07	7.09391e+07	8.3234e+07	4.87062e+07	1.3933e+08	1.44734e+07	1.2799e+08	682664	1.37237e+07	1.57982e+08	9.30751e+07	1.90645e+08	1.77621e+08	6.88621e+07	3.04069e+07	3.27224e+07	5.80688e+06	9.30959e+06	6.35243e+07	1.35949e+06	5.84886e+07	338804	9.14785e+06	5.10067e+07	2.16778e+07	8.51265e+07	9.47637e+07	-1.644	0.086812
2,4-DB	160.957		Negative	1.36178e+06	394432	275901	75793.3	382609	964081	172719	387353	53391.9	320822	398117	294491	492595	180912	768792	382187	799114	289352	429355	782810	525212	307487	507977	584848	453461	857649	433514	277267	0.7147	0.075881
1-2-Dihydroxy-5-(methylthio)pent-1-en-3-one	161.028		Negative	12714.6	21648.4	22382.4	21752.1	25429.1	10717.5	18022.9	14962.2	18139	13877.1	121695	13456.7	103503	10743.7	3.31045e+06	5.7092e+06	2.52629e+06	1.7531e+06	4.92658e+06	4.37832e+06	4.4946e+06	2.04972e+06	207584	2.16267e+06	1.031e+07	6.66387e+06	3.67366e+06	5.37081e+06	7.201	<0.000001
3-Hydroxy-3-methylglutaric acid	161.046		Negative	4.3942e+07	1.39658e+08	1.61456e+08	7.3048e+07	2.18574e+08	3.81174e+07	6.81626e+07	4.03371e+07	5.70781e+07	1.30278e+07	1.9335e+07	1.32116e+07	1.48622e+07	1.08948e+07	6.53197e+07	1.45991e+08	1.73849e+08	8.27739e+07	2.40979e+08	4.61003e+07	7.87915e+07	5.59619e+07	6.28762e+07	2.59048e+07	4.18423e+07	5.49455e+07	1.32824e+07	3.76715e+07	0.5682	0.239372
Glycerol monobutyrate	161.082		Negative	124323	3.15494e+06	4.67835e+06	1.12342e+07	3.70345e+06	203043	9.788e+06	5.74847e+06	3.04846e+06	2.66058e+07	303422	1.88787e+07	415053	2.26279e+07	51822.1	43087	1.4633e+06	53465.2	45207.3	2.25057e+06	579040	956238	1.02516e+06	1.67181e+06	1.96095e+06	1.80488e+06	1.71594e+06	1.40384e+06	-2.472	0.021549
Carbamic acid, (6-aminohexyl)-	161.128		Positive	1.18776e+07	2.32085e+06	3.54454e+06	269313	690031	672362	1.33256e+06	4.90237e+06	1.335e+06	7.31811e+06	2.0653e+06	5.52794e+06	4.25259e+06	2.82365e+06	9.65722e+06	381386	1.62162e+06	421154	224121	1.35161e+06	443926	4.90051e+06	301913	2.17814e+06	937341	5.10787e+06	2.64469e+06	2.0848e+06	-0.847	0.179406
Deoxyvalidamine	162.112		Positive	5.72986e+06	365101	613636	215956	1.72996e+06	3.12143e+06	1.33198e+06	6.16766e+06	1.21922e+06	6.06512e+06	3.7185e+06	3.31899e+06	827746	1.18653e+06	1.99368e+06	267077	290762	1.62032e+07	265783	1.57489e+06	398637	3.43345e+06	247699	2.58132e+06	1.68796e+06	458024	297715	464355	-0.9617	0.155714
4-(Dimethylsulfonio)-2-hydroxybutanoate	163.044		Negative	11046.4	25249	24589.6	19805.5	22756.9	9709.37	15840	15148.7	16272.3	10479.3	8110.53	11664	7287.36	11074.3	978128	1.52569e+06	1.28236e+06	858424	1.51752e+06	1.0997e+06	1.4366e+06	646342	136124	1.32452e+06	2.3607e+06	2.29108e+06	1.27098e+06	2.76487e+06	6.399	<0.000001
Digitoxic acid	163.061		Negative	1.52631e+06	1.1081e+06	1.30234e+06	1.06445e+06	1.5042e+06	1.24812e+06	1.11533e+06	693953	233037	1.98952e+06	962550	1.2477e+06	1.26761e+06	1.16838e+06	2.45281e+06	701818	750078	992012	2.10319e+06	1.59481e+06	498999	1.3054e+06	1.09759e+06	2.9872e+06	1.32103e+06	4.08425e+06	2.22544e+06	6.47475e+06	0.5699	0.117377
Anabasine	163.123		Positive	484299	375562	172723	219350	204293	604507	393074	476855	355869	124911	939246	737614	689486	335645	212401	284139	472900	292969	214006	718375	347738	447065	334459	401525	972993	456866	621078	383052	0.09388	0.53015
N,N-dimethyl-9H-purin-6-amine	164.093		Positive	444206	291029	355181	569586	643406	120669	1.02963e+06	348350	459752	130132	424791	272580	349401	358593	2.07764e+07	1.10175e+07	2.02817e+07	5.18502e+06	6.3082e+06	1.46371e+07	4.19969e+06	2.22933e+07	5.45354e+06	5.16949e+06	1.83655e+07	1.42136e+07	2.61921e+06	9.25979e+06	4.691	<0.000001
2-Butyl-3,6-dimethylpyrazine	165.139		Positive	32373.5	77250.1	178149	80140.1	78559.2	531032	109967	43021.3	135245	43411.3	430657	42987.9	35597.2	42303.3	36169.7	59305.6	263322	109147	129043	692943	149095	33606	47419	40999.1	420997	45367.2	41236.9	41605.9	0.04323	0.598317
PHBA	166.05		Positive	645898	470750	1.04458e+06	430313	260561	417805	613168	672079	222900	413148	829353	367095	122525	64922.2	768342	1.10782e+06	277621	272263	241391	312327	205115	1.37825e+06	297012	280631	323137	288140	275530	289882	-0.04878	0.588482
1,4-Cyclohexanediisocyanate	167.082		Positive	6.50821e+06	3.03242e+06	3.35278e+06	3.21272e+06	2.8041e+06	5.3004e+06	4.03066e+06	1.58438e+07	3.6509e+06	8.34487e+06	6.7623e+06	5.57939e+06	9.86173e+06	8.67658e+06	1.30925e+07	3.60931e+06	2.56302e+06	3.28775e+06	4.17917e+06	5.12435e+06	2.27248e+06	1.58021e+07	2.35886e+06	1.10581e+07	6.59908e+06	1.09102e+07	1.3849e+07	1.18253e+07	0.1609	0.483572
N-((4-AMINO-2-METHYL-5-PYRIMIDINYL)METHYL)FORMAMIDE	167.093		Positive	1.83277e+06	666523	1.11496e+06	172834	321339	3.25787e+06	167937	1.58959e+06	1.90938e+06	1.06821e+06	4.55455e+06	2.89595e+06	8.42845e+06	404335	825088	267667	244461	450471	233178	2.26927e+06	276199	318159	548459	264817	944153	240961	2.04604e+06	774607	-1.188	0.056094
2-Isobutyl-3-methoxypyrazine	167.118		Positive	2.04712e+06	962643	883488	1.21336e+06	922880	1.50067e+06	1.28386e+06	1.56905e+06	1.08513e+06	198906	1.47252e+06	1.08712e+06	1.51216e+06	1.11174e+06	454454	466462	1.04673e+06	562738	462066	372480	482332	409821	352107	379058	351468	201003	371772	300138	-1.396	3.3e-05
Undec-10-enal	167.144		Negative	11706.5	42746.4	13797.1	12136.2	15037.3	72057.7	79173	8860.54	12399.2	81572.7	114581	10811	9059.9	9170.09	11970.7	532376	1.33232e+06	376615	36899	419739	363458	40560.3	276289	228812	475009	80163.1	13281.7	129404	2.767	0.000877
Pyramidamycin A	168.065		Positive	5.86398e+06	2.48304e+06	3.37401e+06	2.45068e+06	4.58516e+06	3.00815e+06	2.19427e+06	6.32382e+06	2.14038e+06	3.44993e+06	3.28712e+06	5.64084e+06	3.73643e+06	5.15829e+06	4.0909e+06	3.11412e+06	383883	1.89741e+06	3.015e+06	5.12309e+06	2.28685e+06	5.94862e+06	1.80203e+06	3.53979e+06	4.2003e+06	4.22707e+06	5.8466e+06	4.55729e+06	-0.2404	0.374563
2,4-Diamino-6-nitrotoluene	168.077		Positive	1.29486e+06	758818	865985	829983	806788	1.79257e+06	765733	1.17984e+06	871370	889896	1.28815e+06	955360	256998	704272	1.13658e+06	866355	854381	746915	777078	1.27144e+06	674872	1.11772e+06	798411	763274	1.38608e+06	950748	541327	909861	0.0164	0.598317
2-Dimethylamino-5,6-dimethyl-4-hydroxypyrimidine	168.113		Positive	8.27471e+06	2.75514e+06	5.53562e+06	1.39863e+06	2.58572e+06	1.67543e+06	2.70611e+06	8.26503e+06	8.07713e+06	1.30846e+07	6.94101e+06	4.81194e+06	7.71699e+06	710744	4.24902e+06	1.47498e+06	1.02042e+07	619476	468512	882874	387497	3.01997e+06	4.74449e+06	7.04144e+06	2.04078e+06	1.31027e+06	2.32545e+06	4.02684e+06	-1.025	0.069433
Prelactone C	169.087		Negative	558009	1.33937e+06	1.58732e+06	1.17205e+06	2.71283e+06	1.76683e+06	872505	630375	1.06967e+06	1.18063e+06	2.64607e+06	1.0806e+06	1.0934e+06	674421	1.3478e+06	2.22162e+06	4.06087e+06	916364	4.04155e+06	2.10481e+06	1.02266e+06	445356	2.71584e+06	729013	4.70457e+06	4.17592e+06	2.04399e+06	2.01191e+06	0.6756	0.069646
N-Formylnorloline	169.097		Positive	2.26541e+06	352590	4.63872e+06	1.48042e+06	1.06345e+06	1.48707e+06	1.62725e+06	2.15259e+06	1.28632e+06	1.31667e+06	1.38147e+06	2.82874e+06	2.0202e+06	1.13664e+06	2.27085e+06	1.70485e+06	2.01907e+06	1.52837e+06	1.24813e+06	2.12617e+06	405186	2.98696e+06	2.49938e+06	617617	2.55377e+06	655836	1.02153e+06	1.93862e+06	-0.089	0.548491
Caproleic acid	169.123		Negative	15313	158448	38844.3	248791	140159	22551.9	117910	85984.8	89798.4	133751	6794.7	80403.2	12269.8	106447	58247.4	58671	218503	48780.3	18514.8	134530	19696.5	91993.4	55472.4	68563.5	128665	23973.3	90637.6	29569.6	-0.02128	0.60244
Limonene-1-2-diol	169.123		Negative	19290.8	151546	27605.4	279860	61497.8	97451.9	30052.7	39294.1	39364.1	44331.5	320401	37557.5	9475.29	19316.3	34877.6	71093.6	743784	105242	14300.7	61601	62720.2	7906.39	40343.1	9668.18	94261.4	9441.3	16867.8	37832.8	-0.3601	0.441657
2-decylenic acid	169.123		Negative	11494.2	18140.4	27542.2	17695.5	22480.9	23054.7	18228.5	12353.9	31493.6	9411.27	40201.5	10003.9	10155.6	9381.42	12372.1	91510.5	105148	95633.7	69033.3	84377.3	120919	11379.4	38061.7	10361.2	137497	11012.5	11647.9	9938.95	1.107	0.035029
P-DMEA	170.058		Positive	125631	3.48841e+06	3.10335e+06	165709	127436	1.47645e+07	163729	3.41616e+06	147310	210567	114655	128707	192408	132757	228623	1.50209e+06	1.32051e+06	216416	183762	1.3009e+06	244658	469569	193385	133781	203149	163097	166287	220666	-0.3606	0.473303
Ipronidazole	170.092		Positive	63283.1	118923	144929	277652	55689	60907.3	60707.7	116567	61745.9	55685.4	120126	74657	65424.7	62349	79980.8	79256.4	94798.5	339968	64245.6	242117	107608	195427	73291.3	98997.8	179679	242870	163198	85257.7	0.5949	0.055493
Diacetone acrylamide	170.118		Positive	905540	4.70874e+06	4.25645e+06	5.91713e+06	4.81792e+06	9.09366e+06	8.13585e+06	1.74885e+06	5.08667e+06	1.68428e+06	6.5897e+06	2.46103e+06	768953	2.27094e+06	641463	3.83754e+06	5.24572e+06	3.31638e+06	2.82728e+06	7.88315e+06	1.94054e+06	3.62255e+06	2.98382e+06	3.55527e+06	8.48802e+06	3.32175e+06	4.58468e+06	2.20818e+06	0.02309	0.60099
(E)-2-decenamide	170.154		Positive	3.12712e+06	265285	1.0422e+06	75419.3	437208	561048	76162.4	731183	2.30885e+06	49431.8	1.80556e+06	6.4225e+06	3.52966e+06	1.84819e+06	519746	108833	121069	84312.9	95989.8	237538	88711	60134.1	86178.2	61720.6	53921.1	63370	60871.4	72904.2	-2.879	0.000389
p-Toluenesulfonic acid	171.012		Negative	249630	139817	99465.6	122700	32776.2	430124	112826	127878	175711	212216	267297	298987	184499	94367.5	193660	107220	373329	140696	68258.9	138256	56408.3	78510.5	118451	368060	166640	292005	95907.3	336078	-0.03861	0.590052
2-Hydroxyhepta-2-4-dienedioate	171.03		Negative	129667	30676.8	23697.3	61363.9	27934.3	95077.5	73618.6	106633	31785.1	410884	220066	314496	83531.3	167254	375047	226386	29549	47180.5	394744	266030	255754	243678	119634	585754	610185	886591	319133	569898	1.553	0.009683
1,3-Cyclohexanedicarboxylic acid	171.066		Negative	3.33815e+06	3.82908e+06	3.51012e+06	3.01219e+06	4.6043e+06	4.21942e+06	2.62834e+06	2.40536e+06	2.39449e+06	2.11894e+06	2.79979e+06	2.44614e+06	2.61629e+06	2.46586e+06	4.71912e+06	2.80306e+06	3.35008e+06	2.58706e+06	1.85331e+06	3.40104e+06	2.38051e+06	3.08762e+06	3.17967e+06	1.48893e+06	1.79166e+06	3.58161e+06	3.24342e+06	4.56077e+06	-0.04661	0.543962
Cyclo-(2-hydroxy-Pro-Gly)	171.076		Positive	4.72546e+06	1.38969e+06	1.13989e+06	1.1239e+06	872162	7.01993e+06	2.32641e+06	4.35865e+06	597396	1.38151e+06	5.06592e+06	3.74912e+06	2.37108e+06	3.1182e+06	1.84576e+06	978519	3.31509e+06	1.02449e+06	832558	2.85756e+06	1.0311e+06	1.96433e+06	1.21259e+06	1.45393e+06	1.67047e+06	1.73886e+06	1.93966e+06	2.60876e+06	-0.4508	0.191311
Prelactone B	171.103		Negative	1.37724e+06	2.03636e+06	2.96801e+06	2.00398e+06	3.3576e+06	2.93707e+06	1.95845e+06	778842	1.77848e+06	910293	4.43296e+06	1.08319e+06	1.24296e+06	960625	1.62018e+06	2.77877e+06	3.84305e+06	1.99178e+06	3.25936e+06	2.15052e+06	1.55757e+06	762077	1.0598e+06	876739	2.04219e+06	1.06547e+06	1.21867e+06	903701	-0.1328	0.485225
9-oxo-nonanoic acid	171.103		Negative	853769	7.00177e+06	8.54554e+06	9.32565e+06	8.78637e+06	784321	6.32138e+06	4.96682e+06	7.58907e+06	5.03651e+06	972991	5.58286e+06	755139	4.40917e+06	1.12003e+06	1.23159e+06	1.60088e+06	537057	2.35005e+06	1.35084e+06	660254	527093	743347	1.04378e+06	908092	775085	818793	586056	-1.974	0.000213
8-amino-[1,4]diazonane-2,5-dione	172.108		Positive	1.05073e+06	207619	624500	651981	462258	991258	3.04126e+06	1.14406e+06	1.03209e+06	3.52532e+06	916377	384142	955688	386899	1.61557e+06	361699	315437	765910	1.58207e+06	837127	297168	1.39688e+06	969326	1.75764e+06	999720	957982	674043	1.01951e+06	0.02783	0.60099
(E)-3-hydroxy-2,4-dimethylhept-4-enamide	172.133		Positive	2.90484e+06	1.03066e+06	1.14372e+06	3.60283e+06	860262	6.58504e+06	5.71936e+06	4.23678e+06	3.29286e+06	2.79765e+06	2.60036e+06	3.80053e+06	2.97829e+06	2.66479e+06	557084	415105	644767	400733	471574	7.20244e+06	427453	5.66799e+06	374881	3.08262e+06	9.02772e+06	2.02679e+06	7.86719e+06	4.46931e+06	-0.8354	0.153598
Decanamide	172.17		Positive	4.84005e+06	1.70813e+06	2.55156e+06	2.17757e+06	2.48928e+06	5.72589e+06	2.80713e+06	3.58163e+06	2.50465e+06	5.98362e+06	5.0558e+06	4.67835e+06	5.85805e+06	4.52745e+06	3.46867e+06	1.72686e+06	3.32544e+06	2.03779e+06	2.30478e+06	5.29221e+06	2.18984e+06	3.75848e+06	2.50645e+06	5.29744e+06	4.61272e+06	5.66321e+06	4.42218e+06	5.36209e+06	-0.06323	0.546969
4-Phenolsulfonic acid	172.992		Negative	46009	755718	736983	1.38862e+06	23691	1.15356e+06	20261	90097.2	163749	1.51832e+06	848403	272851	386638	72677	14005.5	17046.9	233060	215568	18985.2	22128	17367.9	9501.43	13980.8	10789.7	118173	13839.6	8644.4	10246	-3.37	0.000289
6-Hydroxy-4-oxohexyl acetate	173.082		Negative	824158	531108	730223	440763	918134	848872	481395	387592	435087	380274	835565	630338	731668	752542	948655	529317	900866	561305	885230	1.20724e+06	393116	430325	1.24313e+06	416688	607380	877932	934147	846362	0.239	0.223827
Suberic acid	173.082		Negative	7.01316e+06	2.07802e+07	2.11268e+07	2.22985e+07	2.38436e+07	2.42772e+07	1.83497e+07	3.47152e+06	1.90568e+07	4.39235e+06	2.20743e+07	5.56766e+06	4.61818e+06	5.35235e+06	5.83329e+06	2.10209e+07	3.18918e+07	1.89449e+07	1.97339e+07	2.13365e+07	1.2604e+07	3.26711e+06	1.43215e+07	3.12055e+06	1.73099e+07	3.56696e+06	3.30045e+06	4.58859e+06	-0.2567	0.445247
2-hydroxy pelargonic acid	173.118		Negative	2.47755e+06	4.07412e+06	4.78724e+06	5.25841e+06	5.36594e+06	3.582e+06	4.10061e+06	1.47073e+06	4.09402e+06	1.56722e+06	3.66675e+06	2.07376e+06	1.89492e+06	2.13752e+06	2.67189e+06	5.35293e+06	8.90997e+06	5.11301e+06	4.65276e+06	3.72129e+06	3.52753e+06	1.45461e+06	3.14189e+06	1.64987e+06	3.32792e+06	2.01691e+06	1.92031e+06	1.74636e+06	0.01528	0.60099
Acetylagmatine	173.14		Positive	5.23699e+06	3.90351e+06	2.52513e+06	416871	4.08388e+06	290411	1.78017e+06	1.27735e+07	5.79121e+06	508587	3.5202e+06	2.39028e+06	2.71917e+06	1.47469e+06	9.90271e+06	422672	1.95789e+06	1.05606e+06	1.0367e+06	913345	7.85437e+07	3.1261e+07	424548	3.20666e+07	1.62322e+06	2.80196e+06	725632	4.45171e+07	0.6757	0.359021
N6-N6-N6-Trimethyl-L-lysine	173.165		Positive	1.24982e+08	9.63549e+07	1.97814e+07	4.25602e+07	1.43262e+07	1.65136e+07	6.13145e+06	1.42239e+07	3.21922e+07	3.64248e+06	2.70774e+07	1.77468e+08	1.10592e+08	5.01887e+07	6.7896e+07	2.89238e+07	2.05849e+07	3.67097e+06	447572	5.01251e+07	427565	5.88034e+06	3.63382e+06	606180	1.75864e+07	1.84136e+07	1.24323e+07	1.165e+07	-2.107	0.020184
N,N,N',N'-Tetramethylhexamethylenediamine	173.201		Positive	1.17366e+06	56130.3	58009.4	87964	45357.1	1.19363e+06	98232.2	223995	83512.2	675028	959124	1.59644e+06	1.2766e+06	914083	1.46105e+06	52961.3	46880.9	102260	50502.6	1.19493e+06	52235.3	354410	117645	565815	1.28568e+06	1.45873e+06	1.43685e+06	865420	0.04836	0.60099
Sulfanilic acid	174.022		Positive	117475	304115	134223	294027	177497	104247	283555	112845	173175	1.87758e+06	111754	103823	2.33452e+06	94959.1	1.41612e+06	576509	214859	223920	188207	1.88168e+06	448154	1.94747e+06	935901	376816	1.39039e+06	2.0752e+06	1.54266e+06	291840	1.639	0.008595
5-Guanidino-2-oxopentanoate	174.087		Positive	55378.4	72640.3	30290	66404	40646.2	46974.1	80883.3	46429.2	94918.3	125202	147402	45401.1	43479.9	41438.9	68796.1	156748	57468.5	60472.7	100337	100324	38002.3	55681.2	68433.9	128429	98967.5	44496.8	52139.1	45510.1	0.2241	0.3214
L-Indospicine	174.124		Positive	344271	246932	97169.8	1.09304e+06	131039	1.18001e+06	123458	1.22768e+06	127363	103914	458919	790524	2.22757e+06	404381	444866	411668	246995	859071	799080	1.05711e+06	280484	1.55355e+06	234767	4.65691e+06	233285	283179	252424	360282	0.4776	0.334074
1-Piperidinyloxy, 4-hydroxy-2,2,6,6-tetramethyl-	174.149		Positive	418413	492673	467280	379922	1.1947e+06	1.07819e+06	371937	72973.4	570737	83053	1.3564e+06	174236	118300	514566	99687.6	284004	801681	252516	144562	527850	159018	91530.8	187996	88197	570527	108232	96743.5	353744	-0.8518	0.092882
(4S)-4-6-Dihydroxy-2-5-dioxohexanoate	175.025		Negative	8318.12	284561	309075	329135	305063	8801.36	238897	335568	225691	234310	8413.16	169924	5273.28	264069	308379	287340	616873	236248	423939	407028	193402	367688	198547	329468	323633	388527	322652	397318	1.776	0.019554
2-oxo-6-methylthiohexanoic acid	175.044		Negative	15211.7	17773.6	21896.9	18235.8	23751.4	14518.7	17121	12290.4	12948.5	25976.3	15561.9	17142.1	13484.7	13914.9	500403	1.05051e+06	956706	427969	1.20004e+06	521721	977296	398031	394677	1.20084e+06	1.52877e+06	1.82554e+06	515881	794630	5.537	<0.000001
3-Isopropylmalic acid	175.061		Negative	73392.2	300906	110788	80664.4	223776	37082.3	132746	44715.9	97763.6	120124	65198	164121	43803.3	36736.5	214576	547113	104609	204798	361430	219695	210297	358451	409910	280738	229091	214020	217310	62266.8	1.368	0.000837
allyl pentaerythritol	175.098		Negative	126987	1.42568e+06	1.64909e+06	1.74246e+06	1.66238e+06	1.91377e+06	1.69619e+06	121889	1.225e+06	131720	2.1064e+06	180531	85203.2	99388.5	123885	1.6867e+06	2.78043e+06	1.78438e+06	1.61825e+06	1.87517e+06	1.39999e+06	129494	853754	133460	1.67205e+06	132274	114880	92068.4	-0.01711	0.606778
N5-Ethyl-L-glutamine	175.108		Positive	2.81744e+07	3.95876e+06	5.45136e+06	1.54589e+07	5.49474e+06	2.00266e+07	2.60943e+06	1.97769e+07	2.89289e+06	1.53919e+07	2.40233e+07	1.34529e+07	1.41119e+07	1.83079e+06	2.85284e+07	4.74798e+07	5.21325e+06	3.28103e+07	4.22467e+07	2.96335e+07	1.5713e+07	4.89134e+07	1.06029e+07	4.27086e+07	2.8193e+07	5.15189e+06	2.64371e+07	1.56552e+07	1.301	0.014645
N~6~,N~6~-Dimethyllysine	175.144		Positive	9.20434e+06	1.99955e+06	2.52513e+06	1.36602e+06	2.44863e+06	290411	1.78017e+06	3.61918e+06	2.25432e+06	4.28853e+06	3.98415e+06	3.76381e+06	3.82136e+06	1.63756e+06	6.09238e+06	1.43309e+06	1.95789e+06	1.05606e+06	1.59623e+06	1.57042e+06	649656	3.69851e+06	593967	4.09967e+06	1.62322e+06	2.80196e+06	1.68476e+06	1.18354e+06	-0.4847	0.226606
(2S)-2-Amino-8-hydroxyoctanoic acid	176.128		Positive	241542	180495	120702	211774	607922	559776	754713	279603	191854	140255	613225	790578	138624	2.70238e+06	546514	482833	251545	558190	454355	423851	472875	452064	402098	398775	393010	529157	444347	769293	0.3905	0.266285
Nigrifactin	176.143		Positive	5.97655e+06	3.22235e+06	3.01515e+06	3.72711e+06	3.20176e+06	5.57727e+06	5.13978e+06	2.67154e+06	5.36997e+06	3.09e+07	3.96353e+07	4.48592e+07	4.42256e+07	4.04195e+07	5.89575e+06	3.11675e+06	3.4602e+06	3.55533e+06	3.0697e+06	5.47194e+06	4.2607e+06	2.55057e+06	6.00035e+06	3.02556e+07	4.1452e+07	4.31004e+07	4.73716e+07	3.82364e+07	-0.01439	0.606778
7-8-Dihydroxycoumarin	177.019		Negative	17676.5	32691.4	18813.7	23636.8	42212	20230.7	30387.8	17896.7	14377	26495.7	62420.9	78045.5	8253.74	158377	58283.9	33752.1	19326.3	40272.5	21840.4	29705.5	44931.5	14629.3	39025.3	10692.7	34409.3	13715.4	14924.6	10291.9	-0.2769	0.381754
[2-(2-Methoxyethoxy)ethoxy]acetic acid	177.077		Negative	102533	4.11452e+06	2.38306e+06	5.59811e+06	3.36962e+06	62503.1	4.21831e+06	2.58995e+06	2.57144e+06	5.21641e+06	98185.4	4.08661e+06	66121.5	4.47397e+06	241859	119031	127654	397538	99751.7	156243	282983	90739.9	64787.6	89727	64138	206689	64144.4	83255	-3.306	0.000371
2-(Hydroxymethyl)-1-methyl-3,4,5-piperidinetriol	178.108		Positive	187874	321202	227041	212387	104477	237401	112717	211819	147650	121864	113138	205210	119274	1.16844e+06	434568	377765	183230	499728	334122	306125	307970	319806	265054	302613	297587	330611	291016	187300	0.6681	0.026253
Bethanidine	178.134		Positive	6.33215e+06	79543.2	81455	85351.3	71373.7	5.03808e+06	90721.8	3.11387e+06	106091	1.47615e+06	113551	126677	137585	1.15499e+06	5.91655e+06	80436.6	72649.3	76889	80580	5.3766e+06	80116.7	4.20892e+06	95802.2	960051	105667	133721	122655	1.79909e+06	-0.01353	0.609135
5-Methylthio-D-ribose	179.038		Negative	352027	259645	26839	127377	112466	333024	170758	303016	210036	167516	301527	268414	260557	213853	788823	735281	1.02887e+06	1.18376e+06	2.23614e+06	1.41602e+06	970235	643641	713203	494010	972468	3.11065e+06	1.22842e+06	1.01437e+06	2.441	<0.000001
Nikethamide	179.118		Positive	1.13491e+06	99060.3	93764.1	103541	98185.4	96306.5	105227	929993	149948	181888	75456.6	1.442e+06	539434	173195	199257	207460	136360	187017	211898	532908	168932	190265	142036	399414	165036	201019	251079	252443	0.0496	0.590052
Geralcin C	179.128		Positive	213676	734118	462843	775389	545135	590935	648294	1.96466e+06	339309	764456	487055	250424	2.04359e+06	112715	1.6578e+06	4.03868e+06	3.21674e+06	1.57877e+06	3.01946e+06	3.80704e+06	1.42495e+06	2.58127e+06	4.90385e+06	594316	2.24696e+06	1.66053e+06	379166	1.12273e+06	1.803	0.00049
DeacetoxycephalosporinC	179.557		Positive	779023	4.07346e+06	4.13382e+06	4.97676e+06	3.36817e+06	842267	7.59277e+06	503586	4.54189e+06	675095	409338	107364	146061	555958	321153	3.72234e+06	3.42832e+06	2.47507e+06	1.73775e+06	387380	4.32776e+06	294486	2.98732e+06	316756	135882	158808	173833	366236	-0.6718	0.326915
Salsolinol	180.102		Positive	626722	307711	385363	670494	1.28201e+06	1.70186e+06	716211	2.92674e+06	456500	1.65246e+06	1.61932e+06	2.51056e+06	1.63621e+06	1.30984e+06	2.47872e+07	1.72158e+07	2.58299e+07	1.89665e+07	1.57005e+07	2.89336e+07	1.73753e+07	2.3964e+07	1.49847e+07	2.73104e+07	2.13886e+07	2.42871e+07	2.63646e+07	1.76104e+07	4.37	<0.000001
Iproniazid	180.113		Positive	1.24049e+06	74448.5	100220	73533.7	208653	80730.5	75970.9	1.0918e+06	66113	1.02061e+06	160240	1.25791e+06	1.40791e+06	1.05462e+06	422282	86996.8	267474	191413	238108	84493.1	95595.5	149964	76323.2	177742	150836	885347	75201.6	182022	-0.7481	0.205237
Methoxyphenamine	180.138		Positive	58715.5	813884	734278	866192	1.00054e+06	1.26689e+06	831136	53181	1.12876e+06	55033.3	1.72159e+06	91229	269942	56094.5	74735.9	1.00544e+06	1.90721e+06	1.08106e+06	923484	914355	969852	62174.9	281669	68290.6	960509	68462.8	92442.5	92676.9	-0.1107	0.58548
isobornyl formate	181.123		Negative	30991.6	173553	112834	106065	213515	218681	49285.1	21752.9	53237.7	24295.7	322684	10371.7	14843.8	23185.3	12968.6	31378	268301	248702	66374.1	84141.4	38602.8	9471.42	90940	17706.3	341164	31191.2	8852.38	11741.1	-0.4015	0.428839
5-sec-Butyl-3-methoxy-2-methylpyrazine	181.133		Positive	1.17545e+06	1.23563e+06	1.03675e+06	770574	878343	817411	746446	806180	703924	1.31804e+06	816915	972734	1.14403e+06	961738	968572	477795	276101	194241	388389	438313	484757	1.03943e+06	435130	1.6452e+06	550228	648373	686679	859292	-0.7371	0.006478
2,3-Epoxyanatoxin-A	182.117		Positive	696436	96661.2	1.15826e+06	63221.8	562761	1.2909e+06	108260	996385	58044.9	54384	355229	1.07549e+06	155834	77078.1	536104	210496	106133	432580	116953	816221	486509	566585	71735.9	62086.1	584853	772274	343669	998897	0.2906	0.478876
1-Methyluricacid	183.051		Positive	1.45589e+06	1.87113e+06	383035	1.36628e+06	508339	294230	4.66511e+06	761158	221236	126747	171247	120704	125274	112621	493881	436333	221474	504433	410597	383032	427334	408527	363373	360370	355161	478196	401553	178252	-0.184	0.513229
Pyramidamycin C	183.076		Positive	4.78346e+06	2.1126e+06	2.12172e+06	1.39524e+06	2.54468e+06	2.98459e+06	1.82448e+06	3.73981e+06	1.69344e+06	1.13602e+06	3.50278e+06	4.04356e+06	3.35789e+06	3.5876e+06	1.30327e+06	567389	1.94398e+06	843597	1.23074e+06	1.62197e+06	1.16171e+06	1.40845e+06	258110	1.82557e+06	1.68057e+06	1.58571e+06	1.49672e+06	2.3251e+06	-1.06	0.001674
L-β-(5-hydroxy-2-pyridyl)alanine	183.076		Positive	1.04415e+07	1.02014e+06	3.50961e+06	1.07749e+06	3.81001e+06	6.22876e+06	1.91937e+06	7.97071e+06	2.95761e+06	1.06229e+06	6.76173e+06	7.64132e+06	7.38013e+06	6.67797e+06	2.29549e+06	350909	4.02544e+06	1.6088e+06	601776	2.49614e+06	1.82222e+06	2.1782e+06	961567	410559	1.47337e+06	722765	3.09523e+06	1.96359e+06	-1.463	0.004487
(E)-10-Oxo-8-decenoic acid	183.103		Negative	463173	549109	789915	514836	1.00042e+06	1.06148e+06	217346	451086	433809	1.69782e+06	910822	835115	1.77243e+06	713681	1.17263e+06	1.14683e+06	1.54939e+06	82909.1	1.11425e+06	1.57115e+06	97470.7	165148	1.30426e+06	203814	1.38605e+06	73507	1.43307e+06	1.49076e+06	-0.3404	0.419848
2-(1-hydroxy-2-methylpropyl)-3-methoxypyrazine	183.113		Positive	3.20964e+06	1.43009e+06	2.68408e+06	2.74111e+06	1.69186e+06	2.57688e+06	2.67318e+06	4.50799e+06	3.50261e+06	3.46145e+06	3.45982e+06	4.33847e+06	2.62856e+06	4.07913e+06	4.5856e+06	3.45113e+06	3.80771e+06	2.8097e+06	974229	6.31913e+06	1.79567e+06	2.78253e+06	1.97776e+06	5.71266e+06	6.20662e+06	6.06282e+06	4.28676e+06	4.41029e+06	0.2575	0.280405
Nalpha-Nalpha-Dimethyl-L-histidine	184.108		Positive	5.53388e+06	2.2962e+06	2.88437e+06	6.18669e+06	6.1971e+06	3.81761e+06	5.32361e+06	2.29085e+06	6.24605e+06	5.33499e+06	1.70233e+06	2.79683e+06	1.95908e+06	1.48003e+06	5.1723e+06	3.21301e+06	7.33876e+06	4.2758e+06	5.40635e+06	551307	2.27522e+06	6.1353e+06	2.058e+06	3.72494e+06	2.72741e+06	2.63536e+06	2.89674e+06	6.05141e+06	-0.03667	0.590052
5-(Hydroxymethyl)-2-furaldehyde	185.046		Negative	1.06596e+06	771053	433671	1.28642e+06	1.13858e+06	757930	1.0103e+06	896558	341898	1.09248e+06	808668	744776	416520	728327	719687	525307	1.13349e+06	535525	1.61465e+06	1.23294e+06	400433	848700	1.01317e+06	801098	1.39286e+06	615457	961261	1.2162e+06	0.1671	0.382953
Aspilactonol G	185.082		Negative	1.57888e+06	1.45736e+06	1.55612e+06	1.21608e+06	1.79584e+06	1.3727e+06	1.13048e+06	1.09527e+06	1.07051e+06	1.05146e+06	1.19803e+06	1.12223e+06	1.09899e+06	1.12277e+06	1.76991e+06	1.30766e+06	1.55646e+06	1.13562e+06	1.76641e+06	1.44209e+06	1.07176e+06	1.13661e+06	1.05869e+06	1.08028e+06	1.22933e+06	1.18694e+06	1.21027e+06	1.1076e+06	0.01463	0.58495
Cyclo-(L-Ala-trans-4-hydroxy-L-Pro)	185.092		Positive	8.11691e+07	8.08057e+07	8.13749e+07	1.01299e+08	7.44396e+07	9.85968e+07	1.1524e+08	1.05628e+08	1.23079e+08	5.30649e+07	8.02104e+07	6.02973e+07	6.77622e+07	8.01353e+07	3.44951e+07	2.92865e+07	7.71692e+07	1.25393e+07	4.37181e+07	4.724e+07	2.91873e+07	2.92127e+07	5.75455e+07	3.75015e+07	4.22855e+07	3.24787e+07	3.113e+07	6.50401e+07	-1.164	1.2e-05
10-Oxodecanoate	185.118		Negative	1.84238e+06	840860	904891	1.74532e+06	1.08575e+06	880895	963104	197958	1.06173e+06	281799	966327	315657	476192	262872	413308	1.16381e+06	3.29469e+06	1.60119e+06	2.38766e+06	760305	841338	313075	613671	156611	1.27341e+06	319991	378749	348360	0.02011	0.601432
ImDKP	185.128		Positive	1.33142e+07	1.38489e+06	3.77505e+06	1.22022e+06	3.66059e+06	962647	2.42385e+06	6.78884e+06	1.42956e+06	2.0668e+06	1.8284e+06	1.2417e+06	5.56439e+06	1.10311e+06	1.04092e+07	1.42083e+06	8.04355e+06	3.15402e+06	963644	4.46452e+06	993218	4.40061e+06	702552	4.56492e+06	7.08554e+06	964540	6.27951e+06	947032	0.1562	0.532592
Alaremycin	186.076		Positive	9.99114e+07	1.29101e+07	1.78844e+07	1.39968e+07	2.55756e+07	2.89171e+07	2.22969e+07	1.00842e+08	1.36892e+07	1.32164e+08	4.51005e+07	1.7249e+08	9.75241e+07	7.80792e+07	1.16582e+08	2.09893e+07	2.27327e+07	2.9232e+07	4.21208e+07	2.82727e+07	2.47136e+07	9.43839e+07	1.06599e+07	4.60192e+07	3.44122e+07	9.89767e+07	6.2102e+07	6.09077e+07	-0.07165	0.582819
Ipronidazole-OH	186.087		Positive	2.53615e+06	150469	154231	565136	202006	1.67847e+06	187845	174005	115229	135291	243471	93224.3	706113	43188.9	3.67069e+06	238032	214175	562282	408142	1.39271e+06	255708	1.05077e+06	158551	228217	1.56012e+06	337484	619734	1.53639e+06	1.155	0.069083
Streptazone F	186.091		Positive	677458	99903.2	2.30874e+06	61525.3	602159	1.0467e+06	57896.9	41404.9	1.36912e+06	40938.2	2.05425e+06	45542	55707.6	62465.6	67231.3	80280.7	111882	78022.1	89632.4	54109.5	65564.3	58888.5	76125.9	52167	47029.9	53541.8	53281	55275.2	-1.663	0.022138
Ecgonine	186.112		Positive	4.2802e+06	953589	283907	2.68988e+06	2.00592e+06	9.33292e+06	2.65686e+06	1.06411e+06	1.67631e+06	262701	8.60978e+06	1.07401e+07	392144	8.92437e+06	3.70973e+06	2.16517e+06	2.64424e+06	2.3917e+06	274793	2.97004e+06	864619	1.22159e+06	422357	1.73431e+06	1.49015e+06	2.65101e+06	2.9241e+06	2.46891e+06	-0.3349	0.445247
Isocarbamid	186.124		Positive	8.27606e+06	5.49228e+06	5.79425e+06	5.91105e+06	3.96632e+07	7.44027e+06	5.80088e+06	2.86398e+06	3.95453e+07	4.90827e+06	6.73035e+06	4.21646e+06	6.14219e+06	4.7804e+06	4.97521e+06	3.1348e+06	3.10755e+07	2.65294e+06	3.37469e+07	5.82123e+07	5.80481e+06	7.17829e+06	6.2363e+06	2.70741e+06	2.9171e+06	2.46119e+06	2.97594e+07	1.43162e+06	-0.08441	0.58457
p-Cresylsulfate	187.007		Negative	266620	142768	24519.6	40582.5	102509	150236	15794.8	16487.3	16225.9	2.13127e+06	41593.3	63452.4	35888.4	81800.1	168611	56799.7	2.44247e+07	21713.9	25883.3	17723.4	24526.5	13462.2	13804	111369	100197	20541.7	10621.6	117830	-0.2684	0.543962
(4R,5S,6R)-4,5,6-trihydroxy-3-methoxy-5-methyl-cyclohex-2-en-1-one	187.061		Negative	524463	1.88933e+06	1.22584e+06	578629	1.91727e+06	426422	1.94648e+06	191593	916026	361467	1.09963e+06	817793	375097	416645	737468	1.08218e+06	1.97783e+06	1.41288e+06	1.22411e+06	1.87248e+06	686539	893929	1.70515e+06	912098	1.33167e+06	1.57125e+06	1.85976e+06	1.642e+06	0.8277	0.020809
3-amino-2-carboxamine-4(S),6(S)-dihydroxy-cyclohex-2-en-1-one	187.071		Positive	1.74318e+06	528302	251239	347756	290172	1.96859e+06	564375	1.77496e+06	318394	403370	1.49622e+06	871810	445954	1.00391e+06	1.09987e+06	1.02285e+06	467769	1.20043e+06	4.63713e+06	847354	917643	890337	5.50328e+06	813370	982844	997551	942681	460811	0.7242	0.092882
Deoxyvasicinone	187.086		Positive	70892.1	73022.5	60192.3	71737.9	66028.9	50993.8	68488.3	54692.1	61862.5	121833	52422.5	48119.2	59769.6	43505	322535	87441.8	97424.8	366389	186213	338858	147446	312409	332357	168676	172746	366026	415425	81465.1	1.756	<0.000001
Azelaic acid	187.098		Negative	2.93037e+06	1.29412e+06	1.27703e+06	1.55181e+06	1.32458e+07	2.25353e+06	5.37836e+06	1.78458e+06	805698	1.39469e+06	1.55613e+06	1.88064e+06	1.53816e+06	1.46676e+06	3.31832e+06	1.52182e+06	2.17429e+06	3.51548e+06	2.16343e+06	4.58259e+06	1.14015e+06	1.84205e+06	3.55736e+06	1.41564e+06	1.61937e+06	1.40588e+06	1.51474e+06	1.45634e+06	0.02572	0.598916
3-Hydroxydecanoic acid	187.134		Negative	2.16045e+06	1.70972e+06	1.92689e+06	2.22167e+06	1.4439e+06	1.67446e+06	1.72182e+06	1.39145e+06	1.85828e+06	1.08199e+06	1.47944e+06	1.62335e+06	1.62888e+06	1.37817e+06	1.39666e+06	2.22322e+06	4.32768e+06	1.80306e+06	1.95753e+06	1.21135e+06	1.5009e+06	1.17891e+06	1.49307e+06	982910	1.1744e+06	1.17105e+06	1.02158e+06	1.13053e+06	-0.1478	0.33943
ILK	187.144		Positive	4.13233e+06	6.98917e+06	563398	2.12262e+06	6.50369e+06	8.80002e+06	612461	4.69318e+06	190226	219966	1.05033e+07	2.4603e+06	4.32246e+06	1.23401e+06	1.16805e+07	3.98279e+06	2.51218e+06	8.58549e+06	4.46592e+06	5.01115e+06	1.93706e+06	6.08806e+06	3.2028e+06	4.31554e+06	3.69433e+06	2.87124e+06	1.45093e+06	854924	0.7526	0.205237
N-(5-acetamidopentyl)acetamide C03087	187.144		Positive	9.22045e+07	7.59278e+06	2.1809e+07	6.38348e+06	9.23841e+06	7.36011e+06	1.10611e+07	1.23909e+07	7.13416e+06	8.684e+06	1.17581e+07	9.52182e+07	1.16446e+07	1.37977e+07	2.12886e+08	1.68273e+07	1.31645e+08	8.41342e+07	6.84659e+06	7.84476e+06	1.39322e+08	4.41583e+07	4.34469e+06	8.9647e+07	4.73839e+07	6.82964e+07	4.35672e+07	2.69135e+07	1.49	0.023648
2-Amino-5-methylbenzenesulfonic acid	188.038		Positive	1.402e+06	479871	474668	427004	533960	901979	600689	1.38211e+06	537212	671773	1.00659e+06	2.9714e+06	1.11937e+06	608586	1.28599e+06	508256	435730	415774	253185	1.23587e+06	344641	1.19508e+06	89338.4	129594	597528	1.64579e+06	460821	481584	-0.7142	0.094651
N-(3S-hydroxy-butanoyl)-homoserine lactone	188.092		Positive	1.27221e+06	214830	1.92753e+06	768257	1.21801e+06	1.06199e+06	166877	1.57744e+06	119337	280424	190082	1.18189e+06	115895	1.05162e+06	499543	794344	1.62425e+06	1.29379e+06	604938	1.43341e+06	1.09538e+06	1.2339e+06	449799	1.78049e+06	976361	2.29269e+06	1.78923e+06	496265	0.9703	0.056332
8-Amino-7-oxononanoic acid	188.128		Positive	566322	1.13271e+06	709244	1.03541e+06	528858	304096	927000	834318	570939	1.11412e+06	1.30739e+06	221682	975514	631803	2.67929e+06	762614	1.31331e+06	1.84047e+06	3.05718e+06	2.09152e+06	1.99991e+06	856857	1.22388e+06	2.32615e+06	800846	853762	1.53615e+06	1.7002e+06	1.095	0.000902
Xylariamide	188.164		Positive	73660.8	1.83094e+06	1.18427e+06	1.13473e+06	1.8668e+06	2.03604e+06	1.07904e+06	80957.9	1.14904e+06	71874.5	1.65068e+06	81561	74742.1	80524.8	64153.3	1.12231e+06	2.16513e+06	677059	1.05033e+06	1.22941e+06	689322	66497.2	593505	64100.9	1.40896e+06	74978.7	77039.6	74334.5	-0.343	0.497337
2,4-Dichlorobenzoic acid	188.952		Negative	5.82011e+06	1.87458e+06	9.65356e+06	2.08896e+06	6.7718e+06	1.08215e+07	9.87151e+06	1.22631e+07	1.43044e+06	1.64515e+06	5.50081e+06	1.15453e+06	4.69078e+06	1.96995e+06	1.88266e+06	4.92025e+06	1.37049e+06	7.19755e+06	5.67793e+06	1.04575e+07	1.71292e+07	3.0102e+07	2.02217e+07	582457	313830	1.64206e+06	237183	637271	-0.4795	0.40443
3,7-dideoxy-D-threo-hepto-2,6-diuolosonic acid	189.041		Negative	608489	471669	648853	468781	1.5699e+06	370479	466738	312925	234685	250230	610221	752592	213898	431114	1.69614e+06	1.10343e+06	581231	175766	1.47627e+06	733599	1.64087e+06	564662	659614	703594	520798	1.43987e+06	456080	912800	0.7545	0.034357
3-hydroxy-suberic acid	189.077		Negative	427208	1.12209e+06	1.28523e+06	1.79196e+06	2.44222e+06	870478	799841	461607	1.18425e+06	443088	1.32812e+06	1.11525e+06	393009	429666	493094	1.20739e+06	1.76708e+06	921908	1.14129e+06	1.23456e+06	825078	506122	693914	324125	1.38289e+06	462042	436254	513422	-0.1887	0.428802
Dipropyleneglycol methyl ether acetate	189.113		Negative	560742	4.08669e+06	4.28567e+06	3.93449e+06	5.2886e+06	3.85051e+06	3.84435e+06	325275	3.20427e+06	394777	4.69102e+06	464804	401474	348673	112399	3.16715e+06	6.67868e+06	3.317e+06	3.13608e+06	2.76035e+06	2.53844e+06	98454.3	2.48287e+06	265790	2.64439e+06	314929	227217	235005	-0.6835	0.321347
7,8-diaminononanoic acid	189.16		Positive	3.25028e+06	268971	743226	2.64441e+06	222762	349356	373242	119822	2.02502e+06	513534	835026	7.69161e+06	450454	1.27323e+06	1.90365e+06	1.18753e+06	506768	381074	2.23895e+06	984394	470341	1.79454e+06	1.50343e+06	692466	1.68375e+06	1.88673e+06	897642	569413	0.4213	0.355388
N6,N6,N6-Trimethyl-L-lysine	189.16		Positive	638214	863161	4.39666e+06	978024	808734	390744	1.65456e+06	1.08314e+06	2.12062e+07	2.68098e+07	1.47505e+06	2.26506e+06	2.07059e+06	788477	1.55127e+07	3.06629e+07	1.33231e+07	3.67661e+07	1.86634e+07	8.0977e+06	1.08692e+07	1.18062e+07	1.51101e+07	1.70937e+07	1.31453e+07	1.32102e+07	1.58511e+07	1.35529e+07	3.09	8e-06
(2S)-2-{[1-(R)-Carboxyethyl]amino}pentanoate	190.107		Positive	1.22513e+07	5.36813e+06	4.29699e+06	6.61416e+06	3.58209e+06	9.57364e+06	9.83213e+06	1.16563e+07	6.97008e+06	9.17339e+06	1.06419e+07	3.08919e+06	2.51854e+06	3.08917e+06	9.95094e+06	5.86867e+06	5.62544e+06	6.00078e+06	3.97376e+06	6.06201e+06	5.77768e+06	6.79564e+06	5.35801e+06	5.01713e+06	6.36692e+06	7.83191e+06	7.38665e+06	8.9021e+06	0.03211	0.587969
carglumic acid	191.066		Positive	48730.7	45947.2	46829.9	42590.9	41543.6	46847.5	42069.8	45898.8	47566.9	39605.1	39783.4	43062.2	44273.6	44410	66156.6	75556.9	54210.9	179460	56410.8	48070.8	69913.9	53945	56826	96861.8	50487.5	49016.4	57786	126216	0.6324	0.000805
2-6-Diaminoheptanedioicacid	191.103		Positive	67599.6	36203.8	32184.3	32403.4	32594	34206.1	34890.7	35685.2	36803.7	33639.1	35759.2	200247	69652.1	347223	420757	293030	120643	69157.1	85136.5	85306.6	34364.4	305366	113321	262342	117038	90087.4	1.47438e+06	168911	1.638	0.003155
Norpsilocin	191.118		Positive	7.73019e+06	545729	130836	645227	219398	109741	446816	8.04259e+06	240514	836384	1.1922e+06	4.48865e+06	6.31281e+06	3.95747e+06	7.72158e+06	196331	220535	198556	178882	211980	146983	6.77584e+06	159736	4.00102e+06	332608	4.36351e+06	5.34478e+06	5.07383e+06	-0.2652	0.542254
N-(2-Phenylethyl)-isobutyramide	192.138		Positive	57586.5	797026	656626	824312	745486	873207	706115	52711.5	908068	56592.8	1.05377e+06	57492.4	57398.7	53077	88087.4	787457	1.72129e+06	474053	533491	846469	562828	71722.9	374647	89399.6	762397	78207.2	73440.7	95787.2	0.09611	0.587969
2,6-N-tert-Butylpyridine	192.175		Positive	1.42716e+06	409178	385192	396330	400956	1.25352e+06	489933	768118	543436	2.35461e+06	3.46863e+06	3.33617e+06	3.36151e+06	2.80024e+06	1.34834e+06	371571	436412	392674	414213	1.13024e+06	442472	929628	566406	2.25275e+06	3.16998e+06	3.2985e+06	2.31007e+06	2.73144e+06	-0.05367	0.590052
Isoferulic acid	193.051		Negative	689936	894951	407788	203145	228620	231356	193387	437894	61763.8	132531	276044	64455.8	515623	194022	728776	721518	504829	478451	536145	286141	307553	471827	413938	188350	242304	172816	441756	347000	0.623	0.102882
Butylparaben	193.087		Negative	4.20586e+06	12693.1	614677	9911.07	59326.6	461225	413343	1.42177e+06	16731.3	32615.3	1.44514e+06	122670	815208	499109	4.27062e+06	11572.8	484373	10518.7	575553	517400	651504	1.48928e+06	36730.8	15978.3	1.43113e+06	82668.1	694283	605499	0.2403	0.565306
3-Hydroxycotinine(3HC)	193.097		Positive	1.76089e+06	1.7013e+06	1.62682e+06	2.34918e+06	2.52263e+06	125832	1.15872e+06	5.63273e+06	1.60815e+06	940491	2.41119e+06	5.09994e+06	4.73952e+06	1.26336e+06	894329	623359	2.09467e+06	623832	531669	368027	436388	822341	324793	1.03156e+06	588594	707700	889590	2.76084e+06	-1.229	0.013701
2,5-Diisobutyl-pyrazine	193.17		Positive	258407	510991	338067	555262	101045	303119	400593	253632	575728	698273	480101	605596	275058	421405	746053	654951	1.24189e+06	993323	615926	438258	467268	453207	550669	523278	573373	226809	370760	432999	0.545	0.054594
1-[2-(furan-2-yl)-2-oxoethyl]pyrrolidin-2-one	194.081		Positive	3.81509e+06	3.5708e+06	2.97637e+06	4.07112e+06	3.28121e+06	3.79714e+06	5.12695e+06	3.47408e+06	5.16408e+06	2.48763e+06	3.40121e+06	3.56012e+06	3.86937e+06	3.32742e+06	1.42853e+06	2.04974e+06	4.90039e+06	949734	2.01835e+06	1.96563e+06	1.75063e+06	1.4659e+06	2.31998e+06	549790	1.27419e+06	2.13119e+06	1.46304e+06	3.91335e+06	-1.05	0.000203
Bipolamide B	194.154		Positive	86518.5	722159	310036	688645	793716	1.03862e+06	772172	81339.2	675705	74008.9	1.31834e+06	72522.9	85511.8	62831	123541	779098	2.56791e+06	719605	762613	772435	1.19392e+06	108158	487838	101742	1.03668e+06	125698	113903	104114	0.42	0.416461
2-Hydroxy-4-(4-hydroxyphenyl)butanoic acid	195.066		Negative	129717	275977	623757	129852	492663	46041.6	17086.2	126747	59509.5	185772	33698.2	82306.7	87465.7	40721.2	537652	346078	1.27003e+06	110861	417167	440759	680902	95651.3	228266	246868	138494	214762	212532	167433	1.442	0.010788
Macrophominol	195.076		Positive	5.55697e+06	3.17036e+06	6.4302e+06	3.09322e+06	3.15782e+06	3.39045e+06	7.10809e+06	6.13526e+06	7.81452e+06	6.40489e+06	5.1428e+06	6.50476e+06	3.92214e+06	4.77668e+06	4.87364e+06	3.9776e+06	9.26493e+06	3.13328e+06	8.16613e+06	5.85868e+06	3.89642e+06	6.0406e+06	6.87543e+06	1.90543e+06	6.22765e+06	2.51281e+06	6.57798e+06	6.68486e+06	0.01137	0.60099
1,3,7-trimethyl-2,3,6,7-tetrahydro-1H-purine-2,6-dione	195.088		Positive	947782	2.10347e+06	89757.2	101418	6.33539e+06	87087.8	528714	2.25269e+06	104097	1.87693e+06	97236.2	80292.5	126065	328280	706490	1.79884e+06	200177	138806	3.81973e+06	100510	168001	1.30376e+06	121426	2.2565e+06	100205	99281.3	145369	180372	-0.1305	0.581057
Nikethamide 1-oxide	195.113		Positive	2.81262e+06	4.08008e+06	5.90121e+06	1.03548e+07	6.12958e+06	2.28572e+06	6.88839e+06	9.67078e+06	7.39419e+06	335764	3.46841e+06	2.56034e+06	1.83521e+06	2.93726e+06	510006	2.04083e+06	6.15256e+06	906610	2.36845e+06	2.90935e+06	5.77077e+06	1.04119e+06	3.48589e+06	828446	1.74385e+06	1.10171e+06	1.63504e+06	1.54184e+06	-1.037	0.037692
CINPERENE	195.114		Positive	199429	4.45639e+06	3.70961e+06	4.76295e+06	4.15427e+06	187183	3.09905e+06	161447	3.39991e+06	183596	248426	197155	212066	182518	187395	3.20997e+06	4.4017e+06	1.16166e+06	1.65866e+06	172577	1.638e+06	156455	1.9834e+06	205368	227392	200111	208234	209581	-0.3794	0.474065
2E,4E-dodecadienoic acid	195.139		Negative	760097	350518	848568	702717	791533	785141	713420	464107	766451	423940	788656	502282	757864	502950	231781	432530	170532	454361	336353	444080	292070	282881	363411	437180	320000	362351	400320	441546	-0.8806	2.6e-05
Formoxazine	196.097		Positive	5.42993e+06	1.31272e+06	3.73776e+06	2.26843e+06	1.59407e+06	4.53837e+06	4.90643e+06	2.7319e+06	4.13436e+06	1.86425e+06	3.84062e+06	5.86946e+06	5.80112e+06	1.28633e+07	2.82221e+06	3.83167e+06	5.91059e+06	1.41027e+06	3.96889e+06	2.75654e+06	1.12184e+06	1.04597e+06	960434	2.15983e+06	2.22943e+06	4.18769e+06	4.71735e+06	1.46257e+07	-0.4008	0.274372
4-(Nitrosoamino)-1-(3-pyridinyl)-1-butanol	196.108		Positive	1.53947e+06	603737	507847	1.13424e+06	1.81676e+06	1.64728e+06	2.09785e+06	2.30853e+06	1.41091e+06	662719	494302	1.34415e+06	1.11086e+06	297425	515203	479127	2.28148e+06	562310	465088	396920	447303	432689	382948	382082	460387	467276	441574	478924	-1.026	0.003856
2-Amino-5-isopentyl-6-methylpyrimidin-4-ol	196.144		Positive	4.53173e+07	387788	940891	187671	1.39077e+06	160614	1.28202e+06	5.60075e+07	481435	1.50132e+07	9.55134e+06	2.61036e+07	5.33698e+07	1.79043e+07	4.57309e+06	339104	690433	420742	509772	264623	278093	1.47359e+07	264516	5.49991e+06	1.52192e+06	1.65453e+07	7.36989e+06	1.05612e+07	-1.206	0.248959
FR198248	197.046		Negative	126087	84891.8	19275.1	21854.1	300685	64042.7	15664.3	111610	13717.4	32116.9	15211.8	208805	21484.4	178938	187108	115370	188729	83038.8	413795	517840	110136	98986.2	90546.2	55601.4	88969.1	200960	27717.7	950579	1.508	0.018537
1,7-Dimethyluric acid	197.067		Positive	5.94654e+06	5.5151e+06	656350	133398	1.72658e+06	1.12487e+06	4.46254e+06	3.63864e+06	86691.9	417111	150823	63868.9	410722	58781	4.91465e+06	5.66075e+06	858711	121908	1.79949e+06	1.12101e+06	3.72626e+06	3.97016e+06	105204	567994	112493	102606	453234	89448.1	0.1195	0.588482
Guaifenesin	197.082		Negative	359276	969050	1.14508e+06	888586	1.37986e+06	357159	215757	608944	573140	232165	381078	442881	273394	268173	578583	664018	1.71563e+06	498744	1.22751e+06	1.01479e+06	653212	613382	899335	311860	569906	505444	691023	566592	0.5071	0.105406
Cyclo(D)-Pro-(D)-Val	197.129		Positive	2.99549e+06	5.21884e+06	5.11282e+06	5.61896e+06	5.80519e+06	2.69551e+06	3.37571e+06	2.44611e+06	1.62534e+06	992766	2.78665e+06	1.63436e+06	2.42266e+06	1.92692e+06	3.55407e+06	5.17815e+06	4.86031e+06	6.25114e+06	4.24327e+06	7.06313e+06	3.81565e+06	4.1798e+06	2.86936e+06	8.01175e+06	2.28779e+06	1.71752e+06	5.27015e+06	3.80731e+06	0.5655	0.054355
N-Acetyl-L-histidine	198.087		Positive	377596	127801	272430	151301	275289	162993	195869	363117	187108	248792	151772	286567	275992	255602	264989	144105	220406	233483	200748	197105	117487	536909	193657	143202	190299	270829	226770	199353	-0.1096	0.445247
4-vinylphenol sulfate	199.007		Negative	889213	1.09702e+06	1.12007e+06	1.1318e+06	1.05334e+06	1.63713e+06	1.13418e+06	1.51599e+06	1.07853e+06	1.5697e+06	1.73451e+06	1.54168e+06	1.65685e+06	1.53315e+06	1.65207e+06	1.10374e+06	1.07702e+06	405256	1.13922e+06	1.57085e+06	1.06619e+06	1.49164e+06	1.09738e+06	1.71725e+06	1.81138e+06	1.61276e+06	1.70115e+06	1.58969e+06	-0.0225	0.588482
Clavaminic acid	199.071		Positive	2.72489e+06	388960	1.1574e+06	3.10818e+06	1.65133e+06	1.46537e+06	2.46955e+06	2.67803e+06	2.68042e+06	4.29232e+06	3.83896e+06	2.41702e+06	3.96071e+06	2.3548e+06	1.57031e+07	7.22363e+06	3.25102e+06	1.34221e+07	6.44585e+06	2.31481e+06	7.53407e+06	1.05687e+07	8.12246e+06	1.17886e+07	8.02078e+06	1.42782e+07	8.37311e+06	8.08994e+06	1.864	1.5e-05
Pestalotiolactones C	199.098		Negative	1.36269e+06	1.72175e+06	1.76753e+06	2.21467e+06	2.25301e+06	1.26727e+06	1.60778e+06	1.62542e+06	1.4281e+06	1.03188e+06	2.50714e+06	1.22489e+06	3.88473e+06	1.4776e+06	1.78752e+06	1.59678e+06	2.1806e+06	1.46156e+06	2.15432e+06	2.0862e+06	956818	2.00489e+06	1.23509e+06	724801	2.51941e+06	1.31836e+06	3.30148e+06	1.41921e+06	-0.04956	0.558447
3-(1-hydroxyethyl)-2,3,6,7,8,8a-hexahydropyrrolo[1,2-a]pyrazine-1,4-dione	199.108		Positive	3.11344e+07	4.62357e+07	4.69274e+07	3.71428e+07	4.79754e+07	2.85945e+07	4.08499e+07	3.64444e+07	4.1794e+07	2.64905e+07	2.37248e+07	3.37187e+07	2.29265e+07	3.16336e+07	1.11031e+07	2.17023e+07	6.62622e+07	2.22933e+07	3.05287e+07	3.35841e+07	1.48125e+07	3.05173e+07	2.08651e+07	2.75605e+07	2.29472e+07	3.22867e+07	1.35609e+07	2.00672e+07	-0.5291	0.019702
2-hydroxy-10-undecenoic acid	199.134		Negative	367900	1.47791e+06	1.33808e+06	1.51339e+06	1.53742e+06	876246	1.15329e+06	332989	1.31905e+06	157744	1.09905e+06	213217	84650.4	256639	1.14207e+06	1.68445e+06	2.93568e+06	1.47916e+06	1.71899e+06	1.06341e+06	1.27938e+06	749889	1.23816e+06	626750	1.08091e+06	391172	816564	209514	0.7433	0.13185
Cyclo-(N-MeVal-N-MeAla)	199.144		Positive	217719	244392	209214	214523	242373	185683	240008	642886	270101	183680	206787	190277	216237	171724	405775	251573	336723	244886	269335	1.34359e+06	254866	837243	201965	175337	273023	226812	214847	210772	0.4103	0.13185
Asterriquinone D	200.07		Positive	73945.6	481974	768097	1.39162e+06	1.608e+06	69067.7	1.24845e+06	76032	739204	69922.9	106045	82256.5	74496.9	77905.3	73443.2	873569	1.81101e+06	621637	658006	72423.3	413010	60741.3	765467	78475.3	85683.9	80906.4	71116.4	77241.9	-0.1725	0.558318
N-(3-oxo-pentanoyl)-homoserine lactone	200.092		Positive	1.35929e+06	110529	465515	281234	140784	1.18896e+06	169928	666967	138646	425389	988055	4.31716e+06	121641	3.51075e+06	1.31081e+06	324947	212855	294457	1.11896e+06	1.38211e+06	169379	463826	576973	367295	801692	1.15939e+06	778259	1.0637e+06	0.2637	0.478876
diethylcarbamazine	200.176		Positive	2.03299e+07	2.77713e+07	2.27327e+07	2.79156e+07	1.16255e+07	2.02947e+07	2.9146e+07	1.82397e+07	3.10593e+07	1.76827e+07	2.4238e+07	2.34334e+07	2.46258e+07	1.69828e+07	1.2288e+07	1.1132e+07	2.45166e+07	3.50087e+06	1.98937e+06	1.441e+07	7.08908e+06	1.16333e+07	1.71417e+07	6.27915e+06	1.18713e+07	9.12077e+06	1.09257e+07	1.12971e+07	-1.226	0.000295
Lauric acid amide	200.201		Positive	1.11336e+07	1.02489e+07	1.12578e+07	1.24336e+07	1.00504e+07	1.17517e+07	1.30665e+07	1.16526e+07	1.35825e+07	9.24052e+06	9.48017e+06	9.64954e+06	8.94481e+06	9.28839e+06	9.4988e+06	9.47498e+06	9.121e+06	1.06064e+07	9.04428e+06	1.14767e+07	1.24574e+07	8.97026e+06	1.17199e+07	9.47151e+06	7.7739e+06	9.78973e+06	8.34641e+06	9.5403e+06	-0.1445	0.075654
3,5-Dioxooctanedioic acid	201.041		Negative	10477.2	104480	125569	22098.3	20498.5	8908.2	12486	99344.4	77988.8	39133	8669.35	15522.1	20716.1	9702.42	110114	166373	189217	184110	457316	218888	78984.9	367112	111164	268246	190486	161547	187282	223352	2.87	2e-06
Pyrene	201.071		Negative	1.53463e+07	3.04552e+07	3.11798e+07	2.57363e+07	3.08963e+07	1.4162e+07	2.20319e+07	1.64692e+07	2.04864e+07	1.36834e+07	1.13996e+07	1.33134e+07	9.25685e+06	1.31393e+07	2.274e+07	3.38689e+07	1.53017e+07	2.36375e+07	3.07963e+07	9.59407e+06	2.41795e+07	3.02798e+07	1.90769e+07	1.26837e+07	5.71236e+06	1.94329e+07	1.83149e+07	1.32146e+07	0.02454	0.594043
3-(3-4-Dihydroxypyridin-1-yl)-L-alanine	201.087		Positive	7.73472e+06	4.92413e+06	4.81587e+06	7.51161e+06	1.89611e+06	2.5343e+06	1.41338e+06	3.25755e+06	1.42777e+06	7.12926e+06	2.71275e+06	4.25347e+06	5.80121e+06	5.69467e+06	4.64342e+06	9.30475e+06	4.96488e+06	7.47881e+06	5.05758e+06	2.55807e+06	1.87026e+06	8.30724e+06	1.07511e+06	5.19045e+06	2.07488e+06	1.68203e+06	2.3148e+06	5.88493e+06	-0.03331	0.594772
3-Methylazelaic acid	201.113		Negative	1.40196e+07	1.57095e+07	1.67826e+07	1.75896e+07	2.03742e+07	1.58019e+07	1.38955e+07	1.22695e+07	1.59087e+07	6.80884e+06	1.84754e+07	1.20804e+07	1.10839e+07	1.22385e+07	1.19539e+07	1.70958e+07	2.77016e+07	1.5392e+07	1.82096e+07	1.44115e+07	1.14003e+07	1.07284e+07	1.2268e+07	5.8904e+06	1.69768e+07	1.0111e+07	9.30247e+06	1.46959e+07	-0.09319	0.460861
Diamyl carbonate	201.15		Negative	268707	857056	882968	866741	888215	686425	759929	189147	927774	248047	674743	357615	376672	320570	473995	1.28642e+06	1.57554e+06	900142	838914	739145	877146	276236	774238	253379	451168	332075	354907	320073	0.1474	0.484346
N,N'-diisobutyloxalamide	201.16		Positive	1.66771e+06	482950	853120	182536	3.36074e+06	278875	255353	61080.1	244970	60218.1	366058	2.47386e+06	303888	974703	2.55743e+06	215345	277228	101077	131384	64866.8	354921	69681.4	99865.1	73245.5	124535	523788	79065.6	69928.2	-1.407	0.044508
carzenide	202.016		Positive	5.10053e+06	4.61196e+06	4.91487e+06	5.77536e+06	5.33314e+06	5.22413e+06	4.19892e+06	3.60742e+06	3.45779e+06	2.89837e+06	4.50354e+06	4.60096e+06	5.20746e+06	3.71899e+06	3.2326e+06	5.98784e+06	1.89063e+07	5.76024e+06	8.17268e+06	8.36249e+06	81811.8	7.25407e+06	7.69229e+06	7.13194e+06	7.12525e+06	2.41996e+06	8.54426e+06	7.43185e+06	0.1555	0.537078
(3'-hydroxybutan-20-yl)5-oxopyrrolidine-2-carboxylate	202.107		Positive	111219	214347	122879	193331	156815	207021	96873.5	339933	109622	215383	447574	314218	130602	118653	316232	235846	2.75165e+06	281838	124568	174380	200410	249314	161412	222301	236188	207345	186173	185194	0.4935	0.161206
5-(N,N-Dimethylcarbamimidamido)-2-oxopentanoic acid	202.118		Positive	1.75552e+06	899992	407926	2.12106e+06	325362	2.55335e+06	4.704e+06	4.41798e+06	454569	796396	6.22293e+06	1.09648e+06	3.63902e+06	3.11268e+06	3.78991e+06	8.31638e+06	2.23341e+06	4.45664e+06	6.4268e+06	1.93788e+06	791296	760734	306713	1.5036e+06	315012	436411	305758	238862	-0.4232	0.4026
2-Acetamidooctanoic acid	202.144		Positive	152979	193052	161675	222841	107440	73574.1	179333	97616.3	141729	289727	68340.9	66100.5	109204	64498.5	3.6223e+06	2.72888e+06	2.34162e+06	5.28998e+06	1.16792e+06	1.1529e+06	1.51509e+06	3.7732e+06	1.27274e+06	3.35441e+06	4.86701e+06	1.05676e+06	9.52935e+06	215236	4.116	<0.000001
11-Aminoundecanoic acid	202.18		Positive	55280.9	4.25178e+06	2.38252e+06	2.23823e+06	3.86255e+06	4.12035e+06	2.14747e+06	69633	2.86402e+06	66278.3	3.3692e+06	56873.7	38840.7	47991.7	66835.6	2.03215e+06	3.35828e+06	1.08021e+06	2.05776e+06	2.10205e+06	1.13231e+06	64101.1	982537	60133.9	1.80816e+06	65908.6	61392.4	59493.1	-0.4049	0.510958
1,4,5-Trihydroxy-5-hydroxymethyl-2-methoxycyclohex-1-en-3-one	203.056		Negative	4.36995e+06	1.48248e+06	6.50133e+06	5.02656e+06	5.97638e+06	4.42682e+06	4.33721e+06	3.76022e+06	5.96335e+06	722592	871360	1.77489e+06	4.07735e+06	2.19787e+06	2.17889e+06	2.16084e+06	3.02691e+06	1.91549e+06	3.64056e+06	7.02533e+06	1.85515e+06	1.61008e+06	3.49555e+06	1.22749e+06	8.23584e+06	2.39651e+06	1.0774e+06	2.55085e+06	-0.2478	0.404282
Proclavaminicacid	203.102		Positive	8.50812e+06	568406	3.27133e+06	3.6085e+06	1.6219e+06	5.6586e+06	3.11152e+06	7.68024e+06	618576	1.88653e+06	6.77646e+06	6.58765e+06	7.4287e+06	2.12041e+06	2.66023e+07	4.11968e+07	2.73158e+06	2.11701e+07	2.90984e+07	2.16656e+06	7.23976e+06	2.38485e+07	1.64037e+07	2.80508e+07	2.28076e+06	1.42689e+07	1.35688e+07	1.76277e+07	1.989	0.001597
(2xi,6xi)-7-Methyl-3-methylene-1,2,6,7-octanetetrol	203.129		Negative	625420	840417	1.43067e+06	1.20834e+06	1.68667e+06	1.4017e+06	1.24447e+06	430946	791212	319842	1.3601e+06	707039	497086	567887	260253	1.54904e+06	4.48394e+06	1.51829e+06	2.62754e+06	2.15066e+06	2.00592e+06	315027	2.06141e+06	290964	2.06026e+06	522899	483047	533953	0.3124	0.383532
MFCD00025555	203.139		Positive	1.35556e+08	3.03103e+07	1.94579e+07	6.21914e+07	4.43925e+07	1.11749e+08	2.0365e+07	1.09027e+08	1.48208e+07	4.57728e+07	9.5017e+07	3.03586e+07	7.5979e+07	2.7948e+07	7.70922e+07	5.35773e+07	6.04228e+07	4.16068e+07	3.72379e+07	9.78546e+07	7.80087e+06	1.17156e+08	4.72823e+07	1.24121e+08	4.32775e+07	1.3964e+07	2.1963e+07	1.42796e+07	-0.1837	0.497337
Symmetricdimethylarginine	203.15		Positive	225653	717165	419624	1.97876e+06	137903	2.12456e+06	1.44729e+06	2.74468e+06	1.84089e+06	4.24393e+06	2.23935e+06	1.00405e+06	317720	366998	9.41995e+06	1.07531e+07	1.01578e+07	1.19626e+07	1.00344e+07	1.40291e+07	2.49632e+06	1.01791e+07	9.28981e+06	9.23617e+06	9.28965e+06	4.43671e+06	9.62679e+06	4.74018e+06	3.168	1e-06
3-amino-4,5,6-trihydroxy-2-methoxy-5-methyl-2-cyclohexen-1-one	204.087		Positive	5.12096e+06	1.3303e+06	2.37147e+06	1.8376e+06	3.64887e+06	5.24118e+06	1.89028e+06	3.3217e+06	2.36787e+06	1.92296e+06	485158	1.89074e+06	1.93978e+06	472386	1.53132e+06	898598	1.45243e+06	9.8533e+06	1.60252e+06	9.16607e+06	5.48493e+06	8.6755e+06	5.24776e+06	1.39124e+06	8.68242e+06	941823	890018	2.58475e+06	0.5078	0.264741
Sclerotiotide B	204.136		Positive	1.20086e+06	4.18151e+06	197985	1.28141e+06	3.43209e+06	4.93718e+06	103178	2.33208e+06	100318	88902	5.97223e+06	635546	1.59239e+06	202955	1.14635e+07	1.23829e+06	904588	5.79163e+06	2.3384e+06	2.30277e+06	540314	2.01162e+06	1.53597e+06	2.99164e+06	3.58937e+06	1.18671e+06	929541	620948	1.173	0.113699
(2S,8R)-2-Amino-8-hydroxydecanoic acid	204.159		Positive	135454	3.07574e+06	2.70896e+06	1.84117e+06	3.58508e+06	3.23614e+06	2.62848e+06	85779.7	2.1857e+06	80898.9	2.49751e+06	78685	117914	68720.5	151208	2.66529e+06	4.98099e+06	1.72179e+06	2.44041e+06	2.02073e+06	1.74658e+06	120392	981499	105405	1.3412e+06	125983	129605	109622	-0.05648	0.60099
2,4,6-Triethyl-1,3,5-oxadithiane	205.072		Negative	744779	696511	1.18341e+06	810664	863742	1.13582e+06	1.87673e+06	434101	772343	1.25421e+06	517738	1.03625e+06	169470	1.11985e+06	223646	1.58218e+06	3.77236e+06	1.63134e+06	1.7679e+06	1.46775e+06	1.98688e+06	877214	1.1678e+06	430583	998298	984603	582109	417828	0.3515	0.309524
ethyl 1-methylpyrrolo[1,2-a]pyrazine-7-carboxylate	205.097		Positive	9.36366e+06	9.23016e+06	7.51766e+06	9.25181e+06	7.98231e+06	7.807e+06	9.02127e+06	7.40799e+06	9.27712e+06	7.73469e+06	8.30564e+06	9.18629e+06	7.62444e+06	4.72618e+06	9.98105e+06	8.98949e+06	1.3685e+07	7.75255e+06	1.07809e+07	9.27262e+06	8.25109e+06	4.35711e+06	7.77128e+06	7.50691e+06	9.67928e+06	9.47208e+06	8.31173e+06	7.25159e+06	0.08295	0.405129
Armillariol B	205.108		Negative	39479	673603	666152	759389	813769	686189	745842	13497.4	746270	16170.5	808618	31907.1	31973.3	14888.3	35209.1	736815	1.54407e+06	824866	822264	733487	605815	16075.8	596536	18054.8	671434	22645.1	20917.8	12760.3	-0.029	0.606563
N-(3-carboxypropanoyl)-N-hydroxyputrescine	205.118		Positive	1.48137e+07	5.51946e+06	5.28013e+06	1.43803e+07	8.25318e+06	1.41379e+07	5.61759e+06	1.29588e+07	3.59713e+06	8.96337e+06	1.29048e+07	7.42276e+06	1.27515e+07	6.2307e+06	2.03042e+07	1.7561e+07	8.97177e+06	1.60609e+07	1.09026e+07	5.4221e+06	6.27078e+06	1.96619e+07	8.55673e+06	7.01661e+06	9.674e+06	2.84886e+06	1.56346e+07	5.774e+06	0.1507	0.460861
Acetophthalidin	207.03		Negative	9203.25	13701.6	14115.9	13488.3	14801.7	7557.66	11256.1	9305.77	10606.9	7895.15	7028.34	11858.6	5541.75	7650.95	10413.9	11720.1	14273.7	10988.6	14426.4	8866.62	11315.5	8249.85	8967.02	6869.9	6627.24	11541.5	7753.12	11057.9	0.009698	0.60099
2-(2'-methylthio)ethylmalic-acid	207.033		Negative	16890	24808.9	26083.1	25025.5	27679.9	16564.6	21324.5	12709.5	19416.7	70204.6	13081.3	14052.2	12433.7	12843.7	1.55063e+07	4.39411e+06	399547	7.14583e+06	6.52045e+06	2.79985e+06	1.73934e+07	8.47498e+06	1.70985e+06	1.07855e+07	4.13777e+06	4.90128e+07	1.26924e+07	1.4553e+06	8.169	<0.000001
Pestalafuranone H	207.066		Negative	28337.4	162923	326857	11827	269813	7847.86	10999.8	7785.1	9984.5	5914.74	13119.1	7195.83	33836.4	34122.5	71985.7	172761	1.27789e+06	15849.7	276800	15670.1	11398.9	48235.7	9730.69	11984.5	6469.18	8537.09	32536.6	15795.4	0.4706	0.440971
Spoxazomicin D	207.076		Positive	3.27737e+06	1.30741e+06	1.02123e+06	570692	1.11431e+06	2.0097e+06	1.12729e+06	2.17958e+06	821080	102345	2.21104e+06	2.53607e+06	2.58604e+06	1.73014e+06	187643	145687	198897	149732	142278	212182	152647	136949	122504	112217	106040	146845	129058	128652	-3.131	<0.000001
Aldicarb-sulfoxide	207.08		Positive	1.05322e+07	255099	1.95581e+06	1.08066e+06	195709	1.17014e+07	460351	1.04723e+06	209282	214239	5.95638e+06	168563	555565	609960	2.27136e+06	719934	315492	1.70168e+06	2.57858e+06	571507	461855	7.05521e+06	1.16088e+06	2.11389e+06	662889	1.77732e+06	1.17089e+06	272600	0.3815	0.447107
Dambonitol	207.087		Negative	2.53315e+06	1.87513e+06	1.77619e+06	2.43921e+06	1.87593e+06	1.69684e+06	1.7318e+06	1.69176e+06	1.79345e+06	1.70203e+06	2.31963e+06	1.91231e+06	2.55586e+06	1.5506e+06	2.14072e+06	1.64726e+06	1.00571e+06	1.74748e+06	1.91871e+06	1.72072e+06	1.34393e+06	2.02733e+06	1.37079e+06	1.48487e+06	1.77014e+06	1.72718e+06	1.80791e+06	1.72758e+06	-0.2317	0.038329
Letendronol C	207.103		Negative	657257	714323	661533	424103	758556	651516	665499	645827	654841	481752	779288	156436	744422	491370	613584	596924	541767	502678	606376	574215	516475	595683	498145	449826	736199	547325	694987	497575	-0.01664	0.594043
N'-Hydroxy-4-pentylbenzenecarboximidamide	207.149		Positive	64808.6	1.12322e+07	817018	1.01774e+07	78495.3	2.00703e+06	6.15677e+06	8.31974e+06	1.73022e+07	497295	3.7613e+07	55364.6	1.20985e+06	533306	374612	2.45128e+06	130829	99077.2	614817	84444	477145	807268	105070	73582.1	80642.5	201911	92878.8	719422	-2.717	0.01305
Deprenylzinnimide	208.06		Positive	2.13941e+06	86161.7	88901.8	83332.7	2.66009e+06	174847	1.00042e+07	2.76957e+07	90020.8	63098.1	925499	4.62459e+06	58631.2	143135	2.17785e+06	299206	272808	138508	2.63703e+06	404309	8.80124e+06	2.39195e+07	109957	310904	1.22301e+06	5.13578e+06	190514	450066	0.82	0.372491
NNK(carcinogen)	208.108		Positive	2.59284e+06	177320	132032	184409	142857	170260	171060	3.28521e+06	190822	6.21994e+06	1.28462e+06	3.98786e+06	3.96086e+06	4.64583e+06	414546	464633	271643	491304	421626	370642	342651	378136	346275	377800	336784	380321	342744	1.36506e+06	-0.858	0.191311
WS-1228 B	208.144		Positive	1.25928e+07	461002	1.71547e+06	870989	4.33428e+06	934893	1.92701e+06	5.80976e+06	1.51697e+06	2.12107e+06	3.68733e+06	1.31171e+07	1.21274e+07	1.13e+07	6.80845e+06	891348	3.70909e+06	1.0461e+06	1.49743e+06	738415	799667	4.68339e+06	712422	3.3202e+06	856485	2.1549e+06	6.41236e+06	1.20196e+07	-0.5717	0.294497
Ethyleneglycol bis(mercapto-acetate)	208.995		Negative	1.22297e+06	33909	609092	163184	116044	764211	333604	1.89165e+06	58111.4	22222.1	957150	1.04015e+06	1.45205e+06	375455	284556	26075.8	3.88095e+06	26817.2	32897.6	1.6581e+06	26365.5	347141	37434.5	21639.9	1.06387e+06	25558.1	464417	107552	-1.323	0.160479
Alcanivorone	209.046		Negative	1.29224e+06	2.37016e+06	2.6528e+06	2.54459e+06	2.62746e+06	898829	2.14328e+06	3.41119e+06	2.69538e+06	3.48482e+06	883747	4.01016e+06	2.27521e+06	6.16053e+06	1.0181e+06	2.5936e+06	6.39624e+06	958772	3.65106e+06	3.23813e+06	1.10415e+06	1.3217e+06	2.1486e+06	1.15326e+06	1.67185e+06	1.23919e+06	1.88218e+06	1.60059e+06	-0.3768	0.216315
(Z)-5-(2,3-dihydroxybutylidene)-3-((E)-prop-1-en-1-yl)furan-2(5H)-one	209.082		Negative	2.00815e+07	101782	1.21274e+06	33362.6	925707	38114.8	738146	1.60075e+06	13756.5	24943	270494	97888.1	60337.5	28402.3	1.68712e+07	26095.9	79202.5	129259	722644	340991	651210	1.64639e+06	98439.2	10656.2	286550	54153.3	92297.6	128994	0.1511	0.58785
2-Ethylhexyl sulfate	209.085		Negative	155720	180024	181418	202896	113745	288556	118173	182040	169701	180354	292925	241199	218132	231865	29845.1	122533	280781	17924.5	47104.8	241527	16247.4	46032.5	292637	20087.7	154743	133470	54630.2	49207	-1.47	0.002934
(1R,2S)-1-(7,8-Dihydro-6-pteridinyl)-1,2-propanediol	209.103		Positive	1.80621e+06	932960	344974	1.92249e+06	2.25727e+06	4.13011e+06	344571	1.92794e+06	1.26838e+06	859532	3.56382e+06	841840	889781	395269	2.98813e+06	1.75703e+06	278471	1.37499e+06	986557	1.46282e+06	2.93146e+06	1.86146e+06	975930	998562	211073	2.85629e+06	1.89544e+06	1.2546e+06	0.1042	0.561196
Aminocarb	209.128		Positive	4.86567e+06	346137	5.38766e+06	7.54646e+06	5.77584e+06	176864	242908	6.47766e+06	7.65065e+06	3.41441e+06	323084	2.88596e+06	3.24198e+06	9.25867e+06	1.72676e+06	2.97387e+06	9.71919e+06	997328	4.60949e+06	721906	873896	1.44343e+06	748166	1.73835e+06	4.42079e+06	1.36142e+06	1.35052e+06	1.35521e+06	-0.3394	0.4596
4-Hydroxyphenylacetylglycine	210.076		Positive	114101	116416	119045	131666	131634	85517	114015	254979	101883	102758	214137	526004	103764	76947.5	258792	222962	396256	683257	266564	176387	652503	217186	193109	718414	701965	1.13354e+06	187428	957608	1.543	0.000198
Deacetyldemethylanisomycin	210.113		Positive	763086	270991	1.28338e+06	1.11311e+06	1.68235e+06	1.31738e+06	1.9088e+06	1.0909e+06	2.18525e+06	385313	945826	90459.8	1.53e+06	792779	374882	678651	290202	648297	788721	1.14753e+06	541645	246066	1.61889e+06	631307	320653	563774	235572	210491	-0.7948	0.080398
MFCD00870462	210.124		Positive	3.85504e+07	193992	345062	164160	296463	1.59264e+06	156851	4.49071e+07	156247	3.42042e+07	6.52229e+06	3.10748e+07	2.85347e+07	3.36615e+07	1.97305e+07	507501	306283	594440	510514	378178	463963	2.20992e+07	364048	2.57929e+07	1.44906e+06	1.90354e+07	2.57236e+07	2.96994e+07	-0.07411	0.60099
3-Isobutylpropanamide-2-cyclopenten-1-one	210.149		Positive	70951.1	1.85942e+06	2.38074e+06	2.2349e+06	3.03766e+06	3.6319e+06	1.98524e+06	57811.3	1.72076e+06	46659.3	2.82085e+06	43149.1	47887.5	38786.7	223862	323996	987392	236300	1.06001e+06	1.76543e+06	288601	181833	223344	177398	634018	199851	183321	208465	-0.4047	0.475633
Strepimidazole B	210.16		Positive	2.19104e+06	118075	63268.7	134243	80116.9	59053.6	119263	109518	90988.1	415738	319910	1.59831e+06	2.53412e+06	679762	80954.4	89356	108912	135405	103272	83400.5	89001	448323	93446.5	760735	81835.1	459200	250915	246455	-0.6826	0.248959
Prohexadione	211.061		Negative	101422	146613	1.60467e+06	339830	1.02152e+06	34187	240422	339740	602142	518718	324338	216952	319543	57804.1	192995	311462	1.27868e+06	145545	977518	273079	195752	372029	265499	273658	578444	261116	618954	185067	0.3481	0.389052
Pyocyanine	211.087		Positive	3.06955e+06	476572	472315	481367	392125	3.16712e+06	514351	2.41514e+06	604721	1.6866e+06	635784	443291	366209	1.35131e+06	2.85498e+06	483254	934119	574408	497343	2.4847e+06	658088	2.11857e+06	466981	1.57017e+06	519978	342624	520713	1.33879e+06	0.04738	0.590052
N4-Phosphoagmatine	211.096		Positive	75858.3	4.17377e+06	3.52385e+06	3.7147e+06	5.39244e+06	70853	3.18554e+06	4.40196e+06	2.74566e+06	4.14584e+06	66968	3.3568e+06	75146.9	4.68934e+06	97415.9	145274	212586	144494	152835	87941.2	122818	91486.1	128705	90833.6	99589.5	84483	214857	91648.7	-3.369	0.000289
Acrylic acid, diester with 2,2-dimethyl-1,3-propanediol	211.098		Negative	272153	605592	579040	623478	764663	381867	536196	435306	477557	356675	403056	305572	277259	1.79099e+06	2.27614e+06	491457	1.44019e+06	1.11153e+06	670423	2.78045e+06	438791	491648	480413	426743	626911	496369	422755	469453	0.5536	0.104032
L-Prolylhydroxy-L-proline diketopiperazi	211.108		Positive	6.20339e+07	4.58395e+07	5.47511e+07	4.796e+07	5.70231e+07	5.48421e+07	5.46371e+07	5.43782e+07	5.46816e+07	3.62155e+07	5.59128e+07	5.67018e+07	5.73674e+07	4.74717e+07	3.44331e+07	3.69139e+07	7.64154e+07	3.33542e+07	3.24509e+07	4.15526e+07	3.08353e+07	3.4333e+07	3.98704e+07	2.0598e+07	3.61067e+07	3.51258e+07	3.7587e+07	2.47835e+07	-0.5746	0.000243
3-(2-methylpropyl)-octahydropyrrolo[1,2-a]pyrazine-1,4-dione	211.144		Positive	1.97343e+08	2.11228e+08	1.85974e+08	1.95145e+08	1.85203e+08	1.64385e+08	1.98257e+08	1.7447e+08	1.86765e+08	1.6586e+08	1.8016e+08	1.72772e+08	1.94119e+08	1.37345e+08	1.53085e+08	2.07701e+08	2.91481e+08	1.58469e+08	1.46176e+08	1.57935e+08	1.49323e+08	1.3337e+08	1.47169e+08	7.40382e+07	8.83725e+07	1.32151e+08	1.30694e+08	1.31676e+08	-0.3418	0.023689
N-salicyloyl-2-aminopropan-1,3-diol	212.092		Positive	142679	123788	95822.1	551984	1.03974e+06	836413	113796	293891	456425	172622	934632	118715	118012	253492	929541	934710	227666	659833	298262	242448	258534	295456	365151	293432	215029	261018	232670	218328	0.3528	0.330138
Bacillusamide A	212.139		Positive	5.04738e+07	9.88581e+06	9.67902e+06	1.58944e+07	9.09202e+06	1.12747e+07	1.49639e+07	4.2667e+07	1.23524e+07	4.78783e+07	2.42413e+07	8.05193e+07	5.93599e+07	1.24426e+07	3.88103e+07	2.36432e+06	1.03594e+07	1.15667e+06	3.60774e+06	9.3002e+06	3.38316e+06	2.88079e+07	4.14116e+06	4.16175e+07	8.50273e+06	5.75992e+07	4.10624e+07	6.10057e+07	-0.8902	0.155357
Elaeokanine C	212.164		Positive	1.21265e+06	2.10261e+06	2.07338e+06	2.02843e+06	2.09462e+06	2.08271e+06	2.08321e+06	1.08364e+06	1.59367e+06	684158	2.82579e+06	1.25337e+06	975255	1.04489e+06	461965	1.08464e+06	2.43753e+06	573074	996668	1.80581e+06	467082	1.29234e+06	917288	1.01116e+06	1.27257e+06	1.08246e+06	829275	919879	-0.6509	0.01813
Decarestrictine B	213.077		Negative	305487	844528	1.13562e+06	1.15007e+06	1.68862e+06	952893	1.06593e+06	851370	640275	327667	60576.4	719452	77516.8	577649	472245	1.02321e+06	783767	471306	1.18011e+06	643435	514607	561977	248977	310735	395591	431687	274710	333295	-0.15	0.524293
Surugapyrrole A	213.087		Positive	1.38644e+07	5.91134e+06	1.66385e+07	2.27446e+06	1.00303e+07	1.55743e+07	1.87529e+07	1.57143e+07	1.57687e+07	1.40473e+07	1.79444e+07	1.90164e+07	1.08225e+07	1.29452e+07	1.44539e+07	1.11537e+07	1.43482e+07	9.86558e+06	1.43535e+07	1.22589e+07	1.11897e+07	1.32494e+07	1.84405e+07	6.88565e+06	1.37807e+07	1.15096e+07	1.14422e+07	1.27403e+07	0.01621	0.60099
Agistatin B	213.113		Negative	1.0013e+06	1.10196e+07	1.41642e+07	1.71998e+07	1.50093e+07	544333	9.60148e+06	9.61222e+06	8.34155e+06	1.26068e+07	758417	9.56149e+06	729822	8.3959e+06	5.6549e+06	5.06323e+06	1.39399e+07	5.4085e+06	5.38874e+06	1.00168e+07	3.91551e+06	7.68611e+06	5.66754e+06	7.03968e+06	7.64151e+06	8.14883e+06	6.27857e+06	5.95405e+06	0.3644	0.398606
Staphyloamide B	213.123		Positive	1.68172e+07	8.38663e+06	8.03935e+06	4.28971e+06	8.24405e+06	5.65475e+06	9.26003e+06	2.71987e+07	6.74512e+06	6.98866e+06	1.57266e+07	1.6992e+07	1.02073e+07	1.50296e+07	2.57243e+07	3.22196e+07	9.54763e+06	1.28842e+07	1.51194e+07	2.50847e+06	3.63792e+06	1.26431e+07	6.28719e+06	1.79961e+07	2.47627e+06	1.08761e+07	8.24916e+06	1.58877e+07	-0.04475	0.590052
Guanadrel	214.155		Positive	186055	358190	169146	97265.8	107260	105760	135936	371943	225535	158040	272962	169012	556559	70881.4	1.38014e+06	1.55363e+06	2.79668e+06	497845	864876	1.40892e+06	1.68341e+06	823663	1.60978e+06	312819	1.64989e+06	1.08022e+06	1.36998e+06	1.32642e+06	2.682	<0.000001
1-Tetradecylamine	214.253		Positive	6.72345e+06	5.06628e+06	5.24456e+06	4.54638e+06	3.9352e+06	6.61303e+06	4.51719e+06	6.96172e+06	4.85764e+06	4.77969e+06	5.54989e+06	5.08876e+06	6.01764e+06	6.09131e+06	5.97012e+06	5.17794e+06	3.10575e+06	5.56752e+06	4.99144e+06	6.65247e+06	5.24306e+06	5.91186e+06	5.44466e+06	5.64318e+06	5.38569e+06	5.80321e+06	5.83793e+06	5.48599e+06	0.005739	0.60099
Niridazole	215.024		Positive	1.55736e+07	3.40034e+06	2.61918e+06	2.59471e+06	1.11973e+06	8.34312e+06	2.88578e+06	1.69226e+06	786660	6.53977e+06	7.61871e+06	9.15308e+06	9.92923e+06	4.77185e+06	1.6592e+06	808296	978123	711968	662646	3.15838e+06	661279	791666	953185	499606	1.39902e+06	594731	573369	3.16353e+06	-2.036	0.000124
Cephalosporolide J	215.093		Negative	64136.7	3.54864e+06	4.64395e+06	4.96014e+06	4.59314e+06	12853.1	3.4243e+06	3.00949e+06	2.89067e+06	1.37649e+06	129371	1.22526e+06	85696	1.30665e+06	375348	644337	2.96419e+06	462368	944947	1.40785e+06	61242.4	455743	708342	414711	543505	354896	357969	714212	-0.7367	0.332875
Soboliferamide	215.103		Positive	4.87589e+06	4.0895e+06	3.44129e+06	5.43482e+06	8.50086e+06	5.1514e+06	888404	1.03978e+07	3.57478e+06	6.8701e+06	1.02054e+06	5.03623e+06	4.00315e+06	3.62045e+06	6.54203e+06	4.20525e+06	6.13476e+06	2.2924e+06	6.94434e+06	2.10073e+06	1.28893e+06	1.7077e+06	2.36623e+06	2.13021e+06	3.05778e+06	2.83947e+06	8.81308e+06	541982	-0.4803	0.228038
Communiol D	215.129		Negative	1.18807e+06	175137	423852	237197	551776	339349	311884	137441	304591	287451	337935	159659	605281	210754	317432	293338	627939	343510	355976	311374	216561	140811	277287	23396	244543	45511.5	148933	56661.9	-0.8037	0.083278
FK409	216.098		Positive	2.45789e+07	1.54495e+06	1.5204e+07	1.60968e+07	505386	2.50632e+07	1.61448e+07	6.21703e+06	1.67535e+07	1.40697e+07	1.03063e+07	507199	2.67719e+07	851225	1.88803e+07	1.20293e+07	1.12949e+07	1.06663e+06	1.25544e+07	1.90443e+07	5.49389e+06	1.1022e+07	6.10804e+06	1.27098e+07	1.77095e+07	2.06483e+07	1.04009e+07	2.30576e+07	0.6903	0.275564
N-Nonanoylglycine	216.159		Positive	468478	91285.7	126249	99516.4	99027.1	523758	160106	24488.8	302206	88702.2	308233	178975	81399.2	112046	550047	352651	1.88032e+06	374039	298741	814656	114188	656094	2.64119e+06	73461.8	561812	233499	773897	779471	1.759	0.002706
12-Aminododecanoic acid	216.196		Positive	1.53651e+06	487361	311812	943830	646043	1.89047e+06	4.69611e+06	2.07729e+06	574639	4.21348e+06	2.04812e+06	3.43786e+06	2.38889e+06	4.14708e+06	2.61603e+06	242521	545856	391281	325502	1.87711e+06	326928	1.71281e+06	367411	3.44761e+06	2.27045e+06	2.82807e+06	2.70116e+06	3.40696e+06	-0.5	0.313797
VD 844	217.01		Positive	1.19566e+07	1.05279e+06	1.82786e+06	2.18318e+06	1.0332e+06	1.65843e+06	2.08871e+06	8.00546e+06	2.3851e+06	7.61975e+06	1.73004e+06	1.223e+07	9.33871e+06	6.97271e+06	1.05844e+07	533093	2.79039e+06	1.57478e+06	1.08285e+06	1.00518e+06	1.23854e+06	8.0559e+06	964818	7.16856e+06	1.71195e+06	1.26923e+07	1.03901e+07	9.31036e+06	-0.2284	0.503816
2,3,4,9-Tetrahydro-1H-β-carboline-3-carboxylic acid	217.097		Positive	6.66152e+06	81200	4.20953e+06	5.93159e+06	96097.8	6.07297e+06	5.93527e+06	5.65351e+06	5.59267e+06	2.43381e+06	5.84888e+06	3.61806e+06	4.13593e+06	4.86523e+06	1.01686e+07	5.28994e+06	9.49971e+06	9.50883e+06	5.7701e+06	8.27546e+06	6.55822e+06	7.3131e+06	6.41283e+06	4.23165e+06	5.51377e+06	4.10196e+06	4.42287e+06	5.4757e+06	1.194	0.067292
2,4,6-tris(hydroxymethyl) melamine	217.105		Positive	2.45789e+07	1.54384e+07	1.51015e+07	1.46211e+07	1.5148e+07	9.32028e+06	1.63983e+07	2.04879e+07	1.61348e+07	8.9057e+06	7.95074e+06	7.23248e+06	2.67719e+07	2.38541e+07	1.88803e+07	1.20951e+07	3.57207e+06	6.54592e+06	1.25544e+07	2.12892e+07	1.48625e+06	1.1138e+07	1.42788e+07	2.44404e+07	1.77504e+07	2.06595e+07	2.09851e+07	2.3309e+07	-0.2718	0.376482
2-hydroxy-decanedioic acid	217.108		Negative	1.42771e+06	8.0969e+06	5.9221e+06	6.66343e+06	9.2261e+06	5.7093e+06	7.1127e+06	1.04621e+06	6.70305e+06	1.31977e+06	7.67574e+06	1.11406e+06	1.14957e+06	1.02617e+06	1.77427e+06	8.29601e+06	1.57898e+07	8.1368e+06	8.18183e+06	4.68579e+06	4.16609e+06	1.05588e+06	4.89356e+06	1.14355e+06	5.38855e+06	1.45182e+06	1.63135e+06	1.26251e+06	0.05981	0.590052
N-alpha-Acetylarginine	217.129		Positive	172772	222478	150478	911993	965825	122974	1.1144e+06	2.53833e+06	267277	613278	2.44066e+06	472990	134978	284577	2.45889e+06	890421	307915	1.80368e+06	62150.8	2.68374e+06	2.07776e+06	2.84436e+06	267116	2.13544e+06	585968	1.09809e+06	2.61282e+06	523909	1.109	0.089545
3,3,6,6,9,9-Hexamethyl-1,2,4,5-tetra-oxacyclononane	217.145		Negative	95543.5	105840	457256	352308	190785	407324	303458	78866.2	225320	12534.6	140592	81358.3	64564.3	164853	66303.2	179754	1.19406e+06	431540	169933	382965	254286	91399	485622	37566	113234	56578.3	81435.3	16784.6	0.03638	0.60099
Maniwamycin C	217.155		Positive	1.68056e+08	4.06117e+07	2.47939e+07	1.00763e+08	5.92469e+07	1.19693e+08	2.71267e+07	1.02423e+08	1.95611e+07	6.15054e+07	1.31777e+08	6.53933e+07	1.01148e+08	4.76853e+07	2.04122e+08	7.94343e+07	1.06787e+08	1.62e+08	5.84204e+07	1.76846e+08	2.74353e+07	2.03755e+08	5.95333e+07	1.38545e+08	6.92058e+07	5.03899e+07	4.3593e+07	1.43586e+07	0.2948	0.38755
Subtipyrroline A	218.092		Positive	1.25606e+06	1.54185e+06	1.96934e+06	2.77282e+06	2.06046e+06	1.77754e+06	451035	1.08102e+06	819357	1.29025e+06	236802	207092	1.0203e+06	314150	997525	2.09639e+06	5.06329e+06	403025	1.03977e+06	581609	353499	1.34642e+06	211412	529536	421103	372517	199305	288073	-0.5702	0.237165
O-propanoyl-carnitine	218.139		Positive	3.2411e+06	3.78867e+06	8.46985e+06	1.01683e+07	8.0822e+06	1.32782e+07	7.17535e+06	1.97267e+06	9.39519e+06	306091	1.06481e+07	3.12363e+06	2.1051e+06	563270	3.15029e+06	767122	8.8125e+06	5.75029e+06	221513	1.49609e+07	8.30677e+06	2.00361e+06	6.17885e+06	227558	1.08919e+07	2.67507e+06	1.79963e+06	1.22591e+06	-0.5861	0.3444
gamma-L-Glutamylputrescine	218.15		Positive	1.71134e+06	337239	210010	263106	997967	1.93992e+06	253459	253826	303227	657412	171723	176928	808389	345913	1.25068e+07	1.50643e+06	1.26292e+06	333469	502181	911727	370127	1.94794e+06	853074	903773	302628	346223	883704	748594	1.025	0.06072
α-Pyrrolidinobutiophenone	218.154		Positive	6.537e+07	1.20586e+07	9.31489e+06	8.91897e+06	8.79857e+06	5.9103e+07	8.24942e+06	3.23486e+07	8.22048e+06	6.58603e+07	9.28758e+07	9.77671e+07	1.59563e+08	8.49265e+07	3.43516e+07	1.09337e+07	1.08909e+07	1.23412e+07	9.01998e+06	2.94291e+07	6.97011e+06	3.61804e+07	6.55999e+06	6.66895e+07	8.81629e+07	6.82817e+07	9.07319e+07	6.01782e+07	-0.2609	0.489916
2-hydroxy-4-oxobutane-1,2,4-tricarboxylic acid	219.014		Negative	221381	453326	1.308e+06	710920	596201	69737.2	677237	45925.9	484928	16748.7	138994	93000.3	226170	133463	95490.4	389421	3.2589e+06	84527.3	1.25063e+06	51330.1	166523	63648.6	128230	368870	493769	117364	21339.2	969736	0.00382	0.612441
N-(3-carboxypropanoyl)-N-hydroxycadaverine	219.134		Positive	3.56412e+07	1.05369e+07	6.4703e+06	2.12238e+07	2.74042e+07	2.31859e+07	1.14036e+07	6.1511e+07	6.31093e+06	3.73373e+07	5.29212e+07	1.05474e+07	4.91598e+07	3.00579e+07	7.4048e+07	4.45007e+07	1.52776e+07	5.0037e+07	2.61038e+07	3.42302e+07	1.40857e+07	7.12171e+07	2.24561e+07	5.1305e+07	1.41655e+07	1.93635e+07	1.77321e+07	1.37558e+07	0.3792	0.298041
Prumycin	220.129		Positive	301745	210701	197563	176494	114420	181348	158766	304455	126001	198198	155492	130495	236986	132773	746895	768272	258015	255296	430563	170964	335393	706169	261863	934542	359769	405857	568460	252314	1.182	9.8e-05
FRAXIDIN	221.046		Negative	149371	95761.3	25395.5	24680.3	105558	12950.2	20449.1	199156	20580.9	188916	974696	305395	296919	221946	237683	233208	149923	204577	146703	14611.6	96850.4	200094	14960.3	224152	909862	256501	160830	297102	0.6746	0.287769
Prilocaine	221.165		Positive	988077	4.5285e+06	611174	482596	514991	176360	94350.9	2.78224e+06	6.58514e+06	158534	1.27836e+06	1.13958e+07	514473	4.29965e+06	561177	94762.1	139692	118975	115940	71442.8	113914	481493	96511.7	79145.5	80087.4	423557	88919	1.57674e+06	-2.577	0.001828
Formetanate	222.124		Positive	1.80092e+06	78506.6	188674	83269.5	763347	113733	157089	1.70316e+06	83256.2	444013	307046	1.39362e+06	1.33531e+06	885167	760538	106099	443417	144821	231093	89641.1	81492	834022	108853	859295	169832	972468	624121	1.05983e+06	-0.264	0.494967
3-hydroxy-2-N-iso-butyryl-anthranilamide	223.108		Positive	3.63686e+07	1.20564e+07	7.38185e+06	2.24523e+07	1.45403e+07	3.31172e+07	5.01515e+06	3.21029e+07	8.37206e+06	1.01217e+07	3.41745e+07	1.27645e+07	3.97497e+07	744450	8.90352e+06	1.51758e+07	1.50525e+07	6.6091e+06	1.25008e+07	2.69902e+07	2.55579e+06	1.3935e+07	1.0201e+07	1.89463e+07	6.66471e+06	3.99386e+06	1.10844e+07	1.04267e+07	-0.4293	0.331057
Bucillamine	224.041		Positive	1.51877e+06	110709	557414	342678	134305	992168	337912	1.18586e+06	132883	93695.6	778773	1.5112e+06	1.77771e+06	181005	147140	127077	1.96714e+06	171287	154457	1.19821e+06	151587	154134	166081	122079	636229	145911	290934	126962	-0.8623	0.137273
2-methylfervenulone	224.078		Positive	211851	200178	127462	189796	157643	196464	267719	172043	182504	155549	139707	148133	153741	168965	7.95126e+06	8.17087e+06	4.993e+06	5.69886e+06	8.69214e+06	470073	5.36073e+06	7.8958e+06	1.67598e+06	2.19965e+06	5.47225e+06	9.14844e+06	1.46454e+07	2.29457e+07	4.97	<0.000001
Cytoxazone	224.092		Positive	1.56409e+06	997345	360206	931663	1.16362e+06	1.43145e+06	832804	1.14401e+06	986428	1.5906e+06	1.5003e+06	1.72285e+06	1.71925e+06	343411	2.17992e+06	2.2315e+06	5.74654e+06	1.41276e+06	244008	2.82867e+06	1.2785e+06	2.14084e+06	841045	1.7378e+06	1.76508e+06	2.25478e+06	2.38613e+06	1.13137e+06	0.6589	0.081201
N-Acetylglucosaminitol	224.113		Positive	165956	234626	163165	204417	127614	132450	196922	137110	159316	197013	133016	137462	143121	124668	7.12669e+06	277622	275851	259085	217507	264283	257280	248606	221450	7.49966e+06	235123	9.97274e+06	216387	226652	1.712	0.011749
3-[6-(2-methylpropyl)-2-oxo-1H-pyrazin-3-yl]propanamide	224.139		Positive	1.68203e+07	260342	185697	274706	226541	155021	258814	1.67707e+07	234108	1.11074e+07	3.36097e+06	1.05353e+07	1.34943e+07	1.18471e+07	1.54203e+07	262832	324194	314815	262372	231737	257977	1.73875e+07	273719	1.22526e+07	3.12236e+06	1.05843e+07	1.46722e+07	1.37505e+07	0.168	0.584795
Tuberonic acid	225.113		Negative	175773	368485	833952	931942	145252	102198	382390	369321	801362	861746	188894	116452	166100	100357	131185	268976	1.34423e+06	790816	124281	229773	315144	438729	359407	807358	283553	123427	137358	105736	-0.02034	0.601432
butalbital	225.123		Positive	2.68603e+06	1.21191e+06	3.99273e+06	1.64862e+06	3.54233e+06	1.81656e+06	1.52036e+06	1.1572e+06	584184	1.52664e+06	3.16126e+06	1.29441e+06	2.80104e+06	1.88374e+06	2.76625e+06	4.95796e+06	4.23977e+06	586139	773658	5.05558e+06	3.85443e+06	4.89661e+06	2.74297e+06	7.71338e+06	4.07893e+06	1.9315e+06	1.20858e+06	3.50831e+06	0.6126	0.111181
Cyclo-(D-Pipecolinyl-L-isoleucine)	225.16		Positive	45664.7	62589.1	173090	246257	60955.9	44009.8	100285	116665	320261	240528	426030	169287	152817	38548.3	116749	246465	255789	127761	154510	440646	302150	164097	106259	142319	253654	200097	69000.1	72268.4	0.4719	0.208132
nylon oligomers C2	225.16		Positive	84156.9	70591.3	68000.7	60119.1	99590.6	36089	344231	82126.3	56842.9	83491.9	58396.7	53083.9	41139.1	32354.9	78147.3	439781	710268	73348.7	103909	52549.7	418453	63624.3	63411.8	64673.6	231671	54962.5	56971.4	58595.2	0.7054	0.115503
Furazolidone	226.045		Positive	1.09951e+07	3.06517e+06	3.32963e+06	1.13674e+06	4.11875e+06	2.52764e+06	1.22239e+06	1.08961e+07	2.02698e+06	7.62799e+06	4.23843e+06	1.30003e+07	3.82185e+06	1.14491e+07	577235	385787	243869	872579	4.49195e+06	1.81271e+07	4.14742e+06	2.29003e+06	3.75058e+06	8.14396e+06	5.42713e+06	1.00837e+07	1.00441e+07	1.36431e+07	-0.4505	0.391332
4-[(Hydroxymethyl)(nitroso)amino]-1-(3-pyridinyl)-1-butanol	226.119		Positive	1.00737e+07	3.33391e+06	3.20751e+06	3.48028e+06	3.89247e+06	5.29594e+06	3.08526e+06	1.16742e+07	3.09416e+06	7.18674e+06	650172	1.09174e+07	5.99912e+06	1.58076e+07	9.1363e+06	8.90667e+06	5.75615e+06	8.68107e+06	8.77388e+06	3.74931e+06	2.20898e+06	9.29088e+06	6.91264e+06	1.11112e+07	8.60132e+06	6.94215e+06	7.1222e+06	1.50089e+07	0.595	0.125346
Glulisine A	226.155		Positive	1.17934e+08	1.11019e+08	1.09541e+08	1.81777e+08	1.40555e+08	1.06279e+08	1.90811e+08	1.3664e+08	1.98399e+08	1.0285e+08	1.52467e+08	9.48663e+07	1.17761e+08	9.69667e+07	1.04169e+08	1.3447e+08	2.13667e+08	1.10929e+08	1.12812e+08	9.16465e+07	1.07659e+08	1.00084e+08	1.28541e+08	8.89925e+07	6.58054e+07	9.32329e+07	1.04762e+08	1.13159e+08	-0.2487	0.103012
(2E,4E)-2-methyl-hexa-2,4-dienoic acid (2'R,3'S)-allo-isoleucinol amide	226.18		Positive	1.1932e+07	2.58083e+06	2.27647e+06	2.3153e+06	2.85974e+06	1.40165e+07	3.0916e+06	1.34024e+07	2.48969e+06	9.12847e+06	5.34192e+06	8.3178e+06	8.40842e+06	8.04502e+06	6.80458e+06	2.21508e+06	1.86693e+06	1.87303e+06	2.5512e+06	6.04153e+06	740961	5.51032e+06	1.95708e+06	8.11245e+06	6.20979e+06	7.67419e+06	6.24424e+06	6.88056e+06	-0.5296	0.19405
2-Furyl(5-hydroxy-1-benzofuran-3-yl)methanone	227.035		Negative	953482	10823.4	11322	10240.7	13224.9	6553.83	9059.21	16739.1	8123.07	5963.01	5947.08	7026.45	1.81492e+06	3.22966e+06	1.51115e+06	9836.53	12926.4	9452.82	13048.2	8025.52	9530.32	15824.2	8431.23	5928.28	6162.7	8370.59	1.30691e+06	7.88309e+06	0.146	0.590052
Temozolomide	227.089		Positive	76734.7	2.71005e+06	4.13775e+06	3.83957e+06	4.00347e+06	71692.6	2.13878e+06	1.1599e+06	837226	472761	74835	446873	71696.4	1.06977e+06	200192	1.08455e+06	2.30529e+06	438725	509252	2.18416e+06	371491	814817	1.16128e+06	386771	1.49392e+06	701526	910322	738449	0.2341	0.525661
Trichocladinol G	227.093		Negative	175075	314779	505838	427938	543257	19617	373988	797806	492835	514120	17151.1	583028	17847.1	446409	165939	322459	857853	73510.9	443044	605058	33735.7	335733	227178	23728.4	288975	39540.2	127610	280967	-0.3629	0.460878
Pelopurin B	227.103		Positive	3.89526e+07	1.73526e+07	2.50645e+07	1.83362e+07	2.55416e+07	2.46536e+07	1.72441e+07	2.30827e+07	2.40977e+07	1.22692e+07	3.66012e+07	3.2127e+07	2.39718e+07	2.11915e+07	1.30404e+07	2.39338e+07	4.29844e+07	2.27188e+07	1.14808e+07	2.89095e+07	4.2031e+07	3.97923e+07	1.45187e+07	3.68132e+07	1.52177e+07	1.73647e+07	1.56192e+07	4.92307e+07	0.02864	0.590052
Carnosine(beta-alanyl-L-histidine)	227.114		Positive	697112	259538	94171.3	336859	280834	558860	256539	740132	54285	49617.1	469763	77752.9	465553	191027	272976	91892.5	114161	178286	101503	254501	94912.4	297261	48594.9	119295	82896.8	59349.3	69542.5	78532.2	-1.048	0.028237
Traumatic Acid	227.129		Negative	3.61424e+06	865877	562179	785948	1.15207e+06	7.00434e+06	706092	882959	889709	372802	719729	1.97377e+06	3.18931e+06	2.79583e+06	2.77938e+06	1.16022e+06	747533	728659	869147	6.05671e+06	344619	2.31281e+06	549779	666872	482731	598069	2.21359e+06	2.57078e+06	-0.1939	0.497724
Amobarbital	227.139		Positive	5.73153e+07	4.26166e+07	3.03176e+07	4.8693e+07	3.56344e+07	4.85112e+07	7.85621e+07	4.7577e+07	5.016e+07	4.39449e+07	4.95378e+07	5.37766e+07	4.49206e+07	3.7666e+07	4.66147e+07	3.94344e+07	4.05735e+07	2.71559e+07	2.01627e+07	4.4087e+07	5.48105e+07	3.1069e+07	3.79852e+07	2.91295e+07	4.31219e+07	3.83699e+07	4.27824e+07	3.2162e+07	-0.3497	0.021563
nylon oligomers L2	227.175		Positive	557883	463295	146845	344319	337150	1.09978e+06	78107.5	1.34519e+06	77506.1	301520	520806	259678	305774	174304	564726	313478	959337	749261	1.41029e+06	311484	334550	477882	327747	765807	362140	292271	126401	130230	0.3923	0.320788
Cordycedipeptide A	228.134		Positive	2.14822e+07	5.93662e+06	3.7094e+06	6.81024e+06	5.84153e+06	9.40609e+06	6.3315e+06	1.95266e+07	4.70336e+06	1.45334e+07	1.90386e+06	1.47523e+07	1.12281e+07	1.79247e+07	1.90726e+07	1.51008e+06	5.23402e+06	1.38668e+06	5.42359e+06	3.3589e+06	1.03633e+06	1.61596e+07	1.39436e+06	1.82971e+07	3.22932e+06	7.24888e+06	1.07073e+07	1.1883e+07	-0.7679	0.137014
Cyprodenate	228.196		Positive	8.22876e+07	1.92427e+07	1.41875e+07	2.01208e+07	2.17003e+07	8.70014e+07	4.63119e+07	7.4466e+07	1.47906e+07	6.75643e+07	5.58814e+07	5.93071e+07	6.63665e+07	7.18493e+07	6.92902e+07	1.445e+07	1.42484e+07	1.30782e+07	1.43188e+07	6.99974e+07	1.36707e+07	5.99197e+07	1.27467e+07	6.66048e+07	4.88123e+07	4.50273e+07	5.0688e+07	5.90017e+07	-0.4126	0.278179
NN-Dimethyllauramide	228.232		Positive	1.18765e+07	8.34979e+06	5.71034e+06	6.98861e+06	5.95581e+06	8.51401e+06	8.1003e+06	8.6649e+06	8.67021e+06	5.74314e+06	7.493e+06	6.3569e+06	6.07928e+06	6.87993e+06	1.01257e+07	1.03102e+07	4.89766e+06	7.03588e+06	4.2096e+06	1.25828e+07	1.43863e+07	5.7645e+06	8.67674e+06	7.44366e+06	5.62738e+06	8.20601e+06	6.5588e+06	6.81636e+06	0.04226	0.550168
Medelamine B	228.269		Positive	3.8092e+06	78595.3	65325.4	71657.9	69111.7	3.89414e+06	72262.7	3.45594e+06	73244.1	1.25718e+06	74824.4	70011.2	65931.5	1.13453e+06	3.87139e+06	76384.5	75630	79940	71250.8	3.71893e+06	114691	3.48902e+06	72276.8	1.1869e+06	97365.5	63820.8	62260.6	722406	0.03081	0.605431
Protulactone A	229.072		Negative	75048.1	303171	53980.6	14942.1	434963	99037.7	203604	180390	250482	80183.6	18820.6	59637.9	70662	179797	352702	373189	884215	459178	447508	335794	349932	355999	297689	302298	363028	317107	322576	348331	1.934	0.000149
1,2,3,4-tetrahydro-2,3-dimethyl-1,4-dioxopyrazino[1,2-a]indole	229.097		Positive	49006.2	44906	42925.5	47562.9	45854.7	157838	61732.7	147915	50080.2	33299.8	179649	43172.2	37674.2	40223.7	180607	69359.3	85475.1	59401.7	66607.7	205621	81527.1	83788.1	60777.1	40142.8	169224	47323.5	106691	53412.1	0.4879	0.122605
(-)-9-hydroxyhexylitaconic acid	229.108		Negative	194019	2.07593e+06	3.09555e+06	2.85227e+06	2.82513e+06	305526	1.95181e+06	2.14695e+06	1.64595e+06	2.04758e+06	480323	1.84746e+06	132072	1.66499e+06	817997	1.40024e+06	2.19647e+06	859397	1.12113e+06	1.52037e+06	648171	1.03279e+06	699597	846573	1.02193e+06	1.01195e+06	696704	905517	-0.2262	0.460878
10-Propoxydecanoic acid	229.181		Negative	28881.6	64785.3	51191.8	57418.9	49117	16914.8	27170.1	47345.3	68893.1	32875.9	37430.5	19477.6	24517.1	23116.8	736011	113243	544138	11504.4	56452.1	73865.6	10450.9	101807	1.71071e+06	41221.3	88241.4	37562.3	41662.9	74935.3	1.303	0.049132
Picaridin	230.175		Positive	205028	150063	68162.8	364102	201589	267812	2.11298e+06	207941	601751	371121	267211	186450	84335.3	87774.9	89122.1	71728.7	95572.2	79823.9	111858	285820	230670	141160	85727.9	168650	74647.4	524483	118297	105507	-0.8581	0.059135
N-{3-[(4-Acetamidobutyl)amino]propyl}acetamide	230.186		Positive	1.64489e+06	151313	6.29381e+06	2.47181e+07	5.12629e+06	1.57389e+07	2.61468e+07	3.47503e+06	5.12248e+06	6.07375e+06	2.16792e+07	2.62875e+06	5.25151e+06	9.49135e+06	7.33035e+06	1.25865e+07	4.69445e+07	1.6508e+07	2.67366e+07	8.85022e+07	2.36585e+07	1.41568e+07	3.16184e+07	1.00962e+07	3.66853e+07	1.92814e+07	3.74353e+07	8.4962e+06	1.949	0.004953
N,N-Dimethyldodecylamine N-oxide	230.248		Positive	7.22623e+06	5.37913e+06	6.48266e+06	6.869e+06	6.99272e+06	1.39206e+07	8.10713e+06	5.28549e+06	1.03388e+07	5.17998e+06	5.93514e+06	3.53633e+06	4.25705e+06	5.04095e+06	6.67012e+06	4.04989e+06	3.88867e+06	5.33125e+06	4.52707e+06	7.23312e+06	5.71426e+06	8.44784e+06	6.84898e+06	5.85429e+06	3.90677e+06	4.63028e+06	3.88009e+06	5.42191e+06	-0.2633	0.140375
[3-(Sulfooxy)phenyl]acetic acid	230.997		Negative	100624	33583.5	33277.8	22060.6	27897.3	168043	20464	30029.8	20137.2	298505	139002	14405.8	12427.4	16614.5	54116.3	26295.1	173524	222231	29382.3	19147.2	28353.3	16554.1	21315.1	126417	13562	24292.2	16126	13268.8	-0.1921	0.522113
4-Ethyl-2-methoxyphenyl hydrogen sulfate	231.033		Negative	140674	105704	84040.7	82636	14058.6	114794	106401	95434.3	78387.3	91827.8	161072	50788.9	78683.9	124951	62473.9	90763.9	238285	71142.1	73729.2	156645	51855.3	95847.4	90099.6	84425.6	158611	136766	143359	182167	0.3283	0.248959
DIACETIN MONOPROPANOATE	231.088		Negative	60183.9	1.28746e+06	1.0724e+06	838823	1.24155e+06	187113	665300	753952	492698	370874	43060	413543	48313	299947	364141	576746	919791	378699	990360	356764	293013	282020	288627	132478	253456	137183	107845	155994	-0.2149	0.504732
Xylariolide C	231.124		Negative	704195	3.3181e+06	3.76104e+06	4.01134e+06	4.3601e+06	4.02955e+06	3.60503e+06	456516	3.52669e+06	467960	4.31933e+06	358132	502033	399197	575979	3.59267e+06	6.50293e+06	3.77297e+06	3.88054e+06	3.44001e+06	2.21462e+06	495343	2.72457e+06	408996	3.26462e+06	423817	350232	384234	-0.1267	0.569131
Valyl-4-hydroxyproline	231.134		Positive	2.02982e+06	6.36421e+06	477439	748959	4.12942e+06	6.25293e+06	1.30822e+06	6.08747e+06	2.94414e+06	1.53528e+06	710003	4.24177e+06	3.40704e+06	2.64473e+06	1.03451e+07	1.68335e+07	2.43552e+06	1.17454e+07	3.80701e+06	1.82389e+06	1.3483e+06	4.08605e+06	482174	3.38341e+06	479400	360690	321517	874306	-0.2113	0.525661
tert-Butyl N-[1-(aminocarbonyl)-3-methylbutyl]carbamate	231.17		Positive	3.39912e+08	1.0457e+08	6.19677e+07	2.03125e+08	1.5388e+08	2.59124e+08	5.83155e+07	2.09675e+08	3.63488e+07	1.58523e+08	2.16704e+08	1.67853e+08	2.61951e+08	1.12757e+08	2.02634e+08	1.55057e+08	2.15986e+08	1.8591e+08	1.01453e+08	2.56121e+08	3.32353e+07	2.55446e+08	9.79556e+07	1.6944e+08	8.60646e+07	5.61052e+07	5.1055e+07	2.10764e+07	-0.4171	0.276609
1,2-Ethanediylbis(oxy-2,1-ethanediyl) diacetate	233.103		Negative	56522.1	145887	746595	700605	519528	69488.1	267936	226109	293421	458310	139404	547723	27939.8	418602	46197.3	32534.9	1.11091e+06	59317.6	52925.8	24134.8	54659.3	53640.4	25246.4	28708.5	115936	63327.8	27785.2	32360.4	-2.089	0.001587
gamma-Glutamyl-gamma-aminobutyraye	233.113		Positive	3.88859e+07	4.31003e+07	4.90164e+07	4.44912e+07	4.73191e+07	262338	5.74202e+07	4.0801e+07	6.63447e+07	2.76194e+07	3.66085e+07	3.20073e+07	3.92666e+07	2.48008e+07	6.26938e+06	6.39357e+06	6.86731e+07	4.67486e+07	3.25013e+07	4.22909e+07	3.48534e+07	3.3933e+07	4.9767e+07	2.92599e+07	3.64477e+07	3.17953e+07	3.30302e+07	2.18983e+07	0.01454	0.606778
Xylarioic acid B	233.139		Negative	15198.5	59166	73902	61516	84204.1	57818.7	31063.7	10329.1	63174.9	7790.29	73411.3	30461.5	6873.26	9718.06	13214.1	70646.9	133636	73328.6	37611.8	53357.9	25926.8	14048	49432.2	9725.38	76855.8	20317.2	14986.8	17231.1	0.1042	0.567403
Mebutamate	233.15		Positive	1.15037e+08	3.89337e+07	2.55219e+07	8.09602e+07	5.32918e+07	9.41188e+07	1.93262e+07	8.26219e+07	1.81692e+07	3.7861e+07	9.22191e+07	3.60487e+07	8.04435e+07	3.3118e+07	1.5556e+08	4.90884e+07	3.90829e+07	7.79097e+07	1.75344e+07	6.88307e+07	1.51418e+07	1.11103e+08	1.88572e+07	5.40636e+07	2.32316e+07	3.48425e+07	2.7519e+07	5.96359e+06	-0.4388	0.275144
Procainamide	236.176		Positive	2.56323e+06	1.05468e+06	1.29004e+06	877283	1.90844e+06	1.062e+06	1.00038e+06	2.97956e+06	1.05258e+06	1.65551e+06	2.13297e+06	2.83773e+06	3.13477e+06	1.72561e+06	3.85367e+06	1.03847e+06	3.16156e+06	1.57501e+06	2.07279e+06	1.48324e+06	1.00087e+06	3.70717e+06	1.10807e+06	1.95963e+06	1.42618e+06	2.06205e+06	4.02507e+06	2.71524e+06	0.2807	0.267098
4,4'-Dithiodimorpholine	237.073		Positive	949378	95782.2	245090	280876	120441	552439	71478.8	412277	214269	255538	247363	1.0402e+06	1.04563e+06	81702.9	71441.7	95887.1	347571	105639	107592	1.23158e+06	106857	76405.2	95203.5	72448.9	406567	75330.8	288066	71955.6	-0.9702	0.072653
N-Formylkynurenine	237.087		Positive	1.65658e+06	1.66387e+06	3.1952e+06	4.00354e+06	1.94585e+06	2.64414e+06	4.83739e+07	2.03028e+06	5.89994e+07	1.52642e+06	3.49711e+07	5.20186e+06	1.88538e+06	2.84929e+06	2.26486e+07	7.44598e+07	1.06561e+08	2.01053e+07	2.77885e+07	2.98745e+07	3.86266e+07	1.9241e+07	4.43043e+07	1.88576e+07	2.91477e+07	2.1847e+07	4.00211e+07	6.11015e+07	2.91	5.3e-05
S-aminomethyldihydrolipoamide	237.109		Positive	43981.7	62559.2	56846.2	59927.3	65263.2	38370.2	64483.5	40795.9	63313.6	43877.5	40092.9	42515.4	42624.8	35067.7	79994	95328.6	144443	99190.7	104246	1.21398e+06	99877.2	83466.1	84978.7	69602.2	64353.9	71980.3	108610	71101	1.126	0.001728
Carbetamide	237.123		Positive	5.26927e+07	1.3754e+07	7.25513e+06	2.21619e+07	1.77216e+07	4.74351e+07	5.84266e+06	5.65112e+07	4.27155e+06	4.73635e+06	4.22955e+07	6.96704e+06	2.55861e+07	6.11379e+06	1.22459e+07	3.02753e+06	4.11525e+06	1.39924e+07	3.01314e+06	3.32506e+07	4.7989e+06	1.91947e+07	4.97354e+06	2.09136e+07	4.92741e+06	6.24125e+06	3.35354e+06	2.34168e+06	-1.136	0.041418
Levodropropizine	237.16		Positive	266458	2.43208e+06	2.3986e+06	2.77385e+06	2.60977e+06	2.92762e+06	2.47173e+06	206734	2.13395e+06	190502	2.45501e+06	292001	260342	257592	254782	1.8656e+06	4.227e+06	2.30996e+06	2.26845e+06	2.33772e+06	1.84513e+06	124026	1.9775e+06	136764	2.13823e+06	247469	162533	135769	-0.2993	0.497724
Nocarimidazole A	238.191		Positive	1.04731e+06	963222	1.4545e+06	966939	2.17101e+06	1.69273e+06	894458	852462	1.22895e+06	522153	1.21927e+06	739550	660046	449048	264564	334563	312889	264646	400105	618741	233908	307637	485152	258944	282905	259848	422680	412674	-1.544	<0.000001
1-(Propyldisulfanyl)-1-(propylsulfinyl)propane	239.06		Negative	640410	896359	803922	479021	810752	575783	643753	740374	575430	764619	750319	705734	699994	579383	411773	586611	701144	406220	687267	479188	518063	520009	356801	944194	1.05751e+06	1.1255e+06	663715	525892	-0.1737	0.25193
Panosialin B	239.085		Negative	59391.2	71784.9	316351	726353	4.96677e+06	709626	62024.9	58611	145305	46958.4	1.87373e+07	50403.4	46574.8	44176.6	63435.6	74564.5	219336	66635.8	670162	479271	66116.2	79531.3	59304.9	172942	1.57364e+07	57261.4	45948.6	48668.3	-0.4365	0.488791
HEPES	239.107		Positive	5.84269e+06	2.93251e+06	3.3502e+06	3.35573e+06	3.11811e+06	6.35415e+06	3.2279e+06	1.15423e+07	3.81525e+06	6.36909e+06	1.09393e+07	8.86299e+06	8.44344e+06	8.7517e+06	1.0759e+07	6.96278e+06	2.50978e+06	2.92886e+06	6.18111e+06	8.34178e+06	6.65249e+06	1.05272e+07	2.76126e+06	1.45158e+07	1.34396e+07	9.78101e+06	1.39966e+07	1.38516e+07	0.4548	0.160479
Zopfiellin B	239.129		Negative	104451	206535	34108.5	204595	295895	80978.6	34897.9	157680	162591	107911	161833	111298	104146	17180.1	1.52155e+06	2.17816e+06	5.5794e+06	1.86244e+06	2.3678e+06	4.17473e+06	1.3878e+06	2.94715e+06	2.23589e+06	2.43242e+06	2.76176e+06	2.22916e+06	2.86166e+06	2.51348e+06	4.621	<0.000001
Ochramide D	239.139		Positive	2.62572e+06	1.44993e+06	1.22878e+06	1.29549e+06	208580	2.36822e+06	893348	2.35826e+06	1.2482e+06	1.20435e+06	1.06174e+06	1.60583e+06	1.74927e+06	1.44502e+06	1.79995e+06	166954	2.15584e+06	935465	1.0805e+06	1.78938e+06	574801	2.35916e+06	242503	1.33661e+06	1.31045e+06	1.42935e+06	971619	1.65195e+06	-0.3379	0.339228
2,3,4,5,6-Pentahydroxy-N-(2-hydroxyethyl)hexanamide	240.107		Positive	99981.1	3.04708e+06	154643	1.18091e+06	1.56623e+06	93744	2.13713e+06	1.80569e+06	171325	2.19425e+06	119536	1.54651e+06	105532	1.92169e+06	295260	1.04961e+06	901596	554698	660293	784273	393601	425006	232589	612641	492285	727777	312770	1.52765e+06	-0.03237	0.60099
2-imino-3-methylene-5-L-(carboxy-L-valyl)pyrrolidine	240.134		Positive	1.75549e+07	3.94159e+06	5.74171e+06	6.45448e+06	6.93983e+06	1.24725e+07	6.4894e+06	1.25874e+07	4.76358e+06	6.87175e+06	1.08639e+07	1.02927e+07	1.46962e+07	9.87148e+06	4.27991e+06	1.46877e+06	5.95029e+06	1.22669e+06	1.21216e+06	1.7509e+06	1.04844e+06	3.89901e+06	2.04333e+06	3.61443e+06	2.27366e+06	3.94427e+06	1.10037e+06	3.6335e+06	-1.89	3e-06
4-Hydroxy-5-(3,4,5-trihydroxyphenyl)pentanoic acid	241.072		Negative	14220.1	411617	504943	396637	626792	15011.1	265818	252466	226471	152848	11790	161431	9739.33	157666	861527	1.5695e+06	2.16228e+06	930810	1.34464e+06	1.72533e+06	991013	1.33315e+06	862812	1.21752e+06	1.16752e+06	1.38702e+06	1.04116e+06	1.16609e+06	3.409	2.2e-05
Phomopsiketone A	241.108		Negative	331749	320733	612044	483803	565238	186614	220177	790504	752530	190409	257273	727205	222679	643738	554647	668519	1.21195e+06	86067.6	876654	744395	551447	429675	486845	240179	187379	592095	367837	876435	0.2489	0.391332
(7E)-7-ethyl-4,10-dihydroxy-7-undecene-3,6-dione	241.145		Negative	1.1899e+06	1.31861e+06	1.41275e+06	1.82013e+06	1.92778e+06	1.77627e+06	1.52926e+06	1.01204e+06	1.35705e+06	569186	1.52469e+06	885604	1.01359e+06	819234	1.05764e+06	1.31392e+06	2.43082e+06	845837	1.43969e+06	1.77954e+06	726074	569420	942025	624853	1.57466e+06	611661	531951	857032	-0.326	0.166971
Methylcordysinin A	241.155		Positive	1.93616e+06	1.2257e+06	1.09185e+06	1.10506e+06	1.50965e+06	1.56661e+06	954203	1.43209e+06	987871	1.02741e+06	1.96381e+06	1.65598e+06	1.32749e+06	1.29434e+06	1.19945e+06	1.08043e+06	1.85378e+06	1.03949e+06	850837	1.07114e+06	713175	954045	683564	797432	1.04203e+06	987039	1.07426e+06	1.06583e+06	-0.4103	0.007953
Pirbuterol	241.155		Positive	3.1509e+06	2.71075e+06	2.32636e+06	2.01557e+06	2.95593e+06	2.48909e+06	2.17348e+06	2.50757e+06	1.76739e+06	1.73315e+06	2.71207e+06	3.04286e+06	3.00192e+06	2.07327e+06	2.10794e+06	1.85966e+06	3.41711e+06	2.42891e+06	2.04327e+06	1.7853e+06	1.27363e+06	1.78585e+06	1.25773e+06	1.45819e+06	1.50039e+06	1.42962e+06	1.41292e+06	1.59272e+06	-0.4801	0.002448
Neohydroxyaspergillic acid	241.155		Positive	813608	995728	3.25394e+06	369345	2.19126e+06	7.88103e+06	1.09418e+07	3.31783e+06	9.96879e+06	3.02824e+06	8.63966e+06	5.82539e+06	2.49511e+06	1.27773e+06	2.25631e+06	4.74967e+06	1.31348e+07	5.07281e+06	1.45987e+06	41970.4	1.3875e+06	1.63585e+06	3.42606e+06	1.36832e+06	2.00396e+06	716047	2.33802e+06	4.752e+06	-0.6165	0.312186
2-imino-3-methylene-5-L-(carboxy-L-threoninyl)pyrrolidine	242.113		Positive	5.60463e+06	1.46375e+06	1.60518e+06	2.52185e+06	1.76181e+06	1.70099e+06	2.36994e+06	6.84988e+06	2.85344e+06	4.5509e+06	2.87441e+06	5.7325e+06	435376	6.46433e+06	2.43447e+06	1.1361e+06	2.90654e+06	867984	3.57536e+06	670018	1.87617e+06	3.06199e+06	997346	1.2897e+06	756028	1.36789e+06	2.55537e+06	7.1182e+06	-0.6204	0.139381
Leuhistin	242.15		Positive	7.00346e+06	1.17293e+06	1.06914e+06	3.64079e+06	3.16023e+06	5.81823e+06	1.03581e+06	5.13551e+06	541001	1.2214e+06	4.7905e+06	2.62669e+06	3.45201e+06	1.38822e+06	3.16492e+06	3.07493e+06	5.79316e+06	915018	2.03243e+06	1.94865e+06	444576	3.20905e+06	2.23069e+06	4.82146e+06	522053	563400	1.17057e+06	543380	-0.5532	0.229732
phenothiol	243.026		Negative	67270.3	432908	644748	624189	800619	49250.5	658140	69299.8	121433	135014	67550.2	119281	121148	114399	22861.8	17868.5	908307	17600.5	23329.5	14707.4	15202.8	10048.2	25018.4	7598.81	11580.1	10394.8	10137	19218.6	-3.18	4.8e-05
7,8-dihydroxy-1-methylnaphtho[2,3-c]furan-4,9-dione	243.03		Negative	35752.3	15814.8	17469.4	14357.4	18689.6	10159.6	13262.5	24383.1	13462.7	8779.01	10798.3	10374.7	506594	12238.2	77943.6	15421.3	19616.5	14162.3	18225.3	10813	15295.8	51503.8	12021.4	38124.4	23844.3	25795.8	1.38553e+06	280474	0.9232	0.178122
Rancinamycin Ib	243.088		Negative	50312.5	2.28477e+06	2.73836e+06	2.70341e+06	3.08812e+06	68705.1	2.04366e+06	1.98704e+06	1.78356e+06	1.5224e+06	77650	1.46477e+06	16159.6	1.44601e+06	661076	899692	2.18523e+06	787008	989482	1.09317e+06	582433	707817	565482	556927	599952	722629	472374	702643	0.1407	0.573756
3,8,9-trihydroxy-10-propyl-3,4,5,8,9,10-hexahydro-2H-oxecin-2-one	243.124		Negative	1.34508e+06	1.05179e+07	1.13379e+07	1.18287e+07	1.53273e+07	9.76733e+06	9.95205e+06	1.26252e+06	9.56748e+06	736357	1.01009e+07	1.24804e+06	1.83841e+06	1.09448e+06	1.18819e+06	8.8692e+06	1.65632e+07	1.08945e+07	1.12055e+07	8.78755e+06	6.2212e+06	1.19666e+06	8.24644e+06	702529	7.41635e+06	410482	1.20393e+06	1.14028e+06	-0.3015	0.486871
Brassylic acid	243.16		Negative	897672	1.0836e+06	949866	1.25813e+06	1.43535e+06	859330	1.22065e+06	770847	1.08191e+06	650816	1.2072e+06	579527	736902	646436	721107	1.65093e+06	1.21815e+06	696851	799558	697988	530917	504402	641701	434241	932654	252525	286781	437781	-0.5706	0.027085
alpha-hydroxy myristic acid	243.197		Negative	647753	744452	549297	703857	1.09391e+06	402171	391737	150564	625476	99480.3	236451	122252	787141	318273	449510	159618	757079	461960	271801	1.44338e+06	488968	142556	647967	45322.9	180734	67653.4	209599	84859.3	-0.6383	0.196168
(R)-3-Hydroxy myristic acid	243.197		Negative	396564	278424	136932	204766	348789	121726	371631	205414	263403	181543	271784	96338.1	292444	131426	403635	255318	843378	218684	147140	151635	11364.6	233661	383356	275225	242502	69889.5	108889	113437	-0.3052	0.394015
Cytarabine	244.093		Positive	3.20477e+06	228450	164202	197794	760044	695190	206619	2.65392e+06	162679	630983	2.18125e+06	734890	2.51776e+06	992133	1.37739e+06	2.61684e+06	304973	1.88333e+07	1.33125e+06	2.77341e+06	3.86784e+06	438003	2.95067e+06	4.29442e+06	755154	385280	842455	1.10103e+06	1.232	0.068104
Pyrenoline B	244.097		Positive	1.45597e+06	297230	260402	177596	271852	1.00406e+06	130028	526244	101029	420573	165235	1.16261e+06	576086	796963	1.06194e+06	291970	168031	129831	188766	800002	226124	120290	116879	245925	358859	937524	402802	869810	-0.2777	0.427611
Haematopodin B	244.108		Positive	838804	775939	735590	1.03864e+06	895078	845787	1.07331e+06	902757	1.06735e+06	637546	1.50678e+06	635372	1.2433e+06	473638	712913	606772	769321	352901	455012	1.04843e+06	433695	153979	723936	571161	902332	604548	601891	590502	-0.6331	0.01149
N-Undecanoylglycine	244.191		Positive	9.65004e+06	2.4233e+06	2.12851e+06	4.35854e+06	3.2322e+06	1.05629e+07	2.32952e+07	8.72828e+06	3.23296e+06	1.21687e+07	1.23704e+07	1.09981e+07	9.24615e+06	1.10114e+07	8.8135e+06	2.48122e+06	2.11653e+06	2.52212e+06	2.15575e+06	7.79907e+06	2.31255e+06	7.90675e+06	2.66108e+06	9.66432e+06	7.77139e+06	8.91044e+06	8.65837e+06	8.86097e+06	-0.5283	0.180162
C10-16-Alkyldimethylamines oxides	244.263		Positive	1.45226e+06	283126	248761	222291	446425	1.3831e+06	767735	1.3474e+06	1.00665e+06	685792	1.34703e+06	545466	101021	595010	1.5893e+06	325967	181663	846217	501231	1.10138e+06	769764	796379	826632	859588	633197	732676	65387.5	1.57506e+06	0.07512	0.581455
Haematopodin	245.092		Positive	554226	64509.2	63286.2	882231	66979.3	344181	70574.5	296346	82982.2	119338	396276	50754.6	312576	46856.6	2.53171e+06	83786.8	107100	1.36023e+06	91479.5	1.48142e+06	270513	2.1827e+06	1.11767e+06	1.58343e+06	1.1743e+06	381650	639352	359461	1.947	0.006324
Musacin A	245.103		Negative	8910.56	1.73283e+06	2.10867e+06	2.39958e+06	2.13826e+06	272180	1.47238e+06	2.42237e+06	1.60004e+06	1.08338e+06	11559.2	483606	5912.64	1.38539e+06	1.58434e+06	2.51585e+06	4.86813e+06	2.56233e+06	3.08849e+06	2.88363e+06	1.67467e+06	2.3712e+06	1.82106e+06	716999	1.81333e+06	2.2354e+06	1.79728e+06	1.81889e+06	2.224	0.026869
(2S,4S)-Pinnatanine	245.113		Positive	374658	879673	1.13875e+06	284319	1.8626e+06	1.29866e+06	358640	2.71378e+06	394813	900463	843140	2.89363e+06	1.56967e+06	2.41903e+06	5.20319e+06	6.04954e+06	452232	6.32931e+06	5.8426e+06	457103	1.08098e+06	4.88706e+06	6.10775e+06	3.75982e+06	705716	4.23664e+06	1.83856e+06	2.95477e+06	1.366	0.015837
Guanidinoproclavaminicacid	245.124		Positive	785696	1.17435e+06	7.41119e+06	2.60227e+06	5.89626e+06	283897	1.31304e+06	5.88031e+06	4.03444e+06	353936	2.15292e+06	752920	673630	542706	8.6135e+06	2.89338e+06	540817	2.50808e+06	1.3479e+07	2.66785e+06	6.07023e+06	1.75032e+07	446623	3.35262e+06	1.47966e+06	917996	8.23172e+06	663421	0.9185	0.160479
Cyclo(phenylalanyl-prolyl)	245.129		Positive	7.26238e+07	6.3473e+07	6.11357e+07	7.6571e+07	7.2477e+07	7.32964e+07	6.39183e+07	6.86873e+07	6.53525e+07	5.41017e+07	8.11017e+07	7.23308e+07	7.89745e+07	6.0671e+07	5.13094e+07	5.70573e+07	1.01411e+08	6.00939e+07	5.57012e+07	6.46348e+07	4.58121e+07	4.68229e+07	4.76679e+07	3.83163e+07	5.26319e+07	4.11264e+07	4.06792e+07	4.41825e+07	-0.406	0.001556
[Similar to: Cyclo(phenylalanyl-prolyl); ΔMass: 0.0097 Da]	245.138		Positive	247966	529090	2.04656e+06	516868	2.27029e+06	1.51096e+06	665748	188282	552246	209198	2.16087e+06	216712	246278	195580	286151	286523	1.95299e+06	822985	333646	788620	290273	246072	379611	199696	1.94735e+06	258322	244695	240054	-0.3432	0.392364
Dipropylene glycol diglycidyl ether	245.14		Negative	758559	1.38583e+06	5.87033e+06	1.76894e+06	6.78693e+06	2.02784e+06	4.68401e+06	691493	4.7462e+06	265261	1.83511e+06	1.30345e+06	582048	604983	498984	2.42555e+06	2.70448e+06	2.01637e+06	6.12917e+06	1.77147e+06	1.88691e+06	724470	3.77555e+06	274918	1.91865e+06	1.99657e+06	461539	500897	-0.1795	0.525661
N-(6-Aminohexanoyl)-6-aminohexanoate	245.186		Positive	1.07622e+08	3.54842e+07	2.07754e+07	6.40079e+07	4.80073e+07	9.29077e+07	1.49573e+07	7.22463e+07	9.57056e+06	4.99054e+07	8.76639e+07	4.08997e+07	7.18346e+07	2.53912e+07	1.3495e+08	6.40481e+07	4.86656e+07	1.02556e+08	3.69409e+07	7.67368e+07	1.30957e+07	1.01903e+08	3.33558e+07	6.82464e+07	3.445e+07	1.73798e+07	1.4349e+07	6.52558e+06	-0.1342	0.542084
({5-[(2S)-2-Carboxy-2-(trimethylammonio)ethyl]-1H-imidazol-2-yl}sulfanyl)oxidanide	246.092		Positive	124909	92730.1	812306	112025	138141	117203	113133	108606	109878	92165.8	137614	107368	115670	117203	89356	101715	3.94439e+06	97400.8	19126.2	94721.4	111982	80720	1.79851e+06	79053.2	91035.1	93275.3	89853.6	105750	0.04497	0.598916
(3Z,6Z)-3-((1H-imidazol-5-yl)methylene)-6-isobutylidenepiperazine-2,5-dione	247.119		Positive	4.78111e+06	2.11257e+06	4.11902e+06	4.00673e+06	4.90528e+06	2.70603e+06	3.06899e+06	5.00579e+06	4.06547e+06	5.75314e+06	3.33161e+06	4.94696e+06	4.94652e+06	4.98116e+06	2.6618e+06	5.2632e+06	7.48357e+06	2.52148e+06	3.46235e+06	2.18991e+06	898318	3.36054e+06	3.34135e+06	4.74188e+06	2.20642e+06	3.82441e+06	4.171e+06	4.18931e+06	-0.3232	0.166922
L-N2-(2-Carboxyethyl)arginine	247.14		Positive	659333	658258	3.57405e+06	5.76105e+06	8.36598e+06	363850	9.80151e+06	1.94777e+07	9.24461e+06	2.09922e+07	1.05918e+07	524915	488986	1.36081e+06	1.07545e+07	1.0749e+07	8.79007e+06	1.6558e+07	1.62506e+07	5.92043e+06	8.92539e+06	1.53516e+07	6.48674e+06	1.19834e+07	7.26324e+06	7.1272e+06	1.07913e+07	8.98936e+06	1.749	0.011363
forchlorfenuron	248.059		Positive	229349	111482	119404	112615	113016	87867.5	110640	77523.7	112187	79691.4	77933	225644	27232.2	60959	3.567e+06	1.21605e+06	5.90644e+06	3.66286e+06	1.93708e+06	2.79562e+06	1.4598e+06	4.51507e+06	2.8984e+06	3.04255e+06	3.60131e+06	3.43344e+06	3.79601e+06	4.24759e+06	4.957	<0.000001
Abbeymycin	249.123		Positive	744959	315801	176762	545296	437944	817463	242359	910030	368482	99259.4	1.13664e+06	872602	163195	231153	593913	164854	649195	299673	234537	410453	205420	787702	127218	77684.3	782926	698904	107278	86526	-0.5262	0.233141
NI15501A	250.119		Positive	6.24637e+06	4.72059e+06	5.55651e+06	6.22904e+06	5.51363e+06	6.7014e+06	4.47609e+06	8.43241e+06	4.40596e+06	2.62475e+06	4.07239e+06	4.98044e+06	4.17293e+06	2.45118e+06	5.86272e+06	4.74084e+06	4.98684e+06	5.08128e+06	5.42624e+06	6.02206e+06	4.55851e+06	6.68291e+06	5.48557e+06	2.48206e+06	4.04082e+06	5.09602e+06	4.50066e+06	2.67258e+06	-0.03775	0.565768
Conagenin	250.129		Positive	141492	176382	166952	184360	174824	123072	158005	146715	141192	142405	328839	147841	311294	211480	1.01064e+07	1.65305e+06	1.81532e+06	1.18227e+06	4.74598e+06	273106	648485	3.23819e+07	220154	3.74034e+07	8.3021e+06	8.28666e+06	7.37138e+07	1.43266e+06	4.361	8e-06
N-[2-(4-hydroxyphenyl)-2-oxoethyl]hexanamide	250.144		Positive	275951	1.55294e+06	251785	547989	83336	153652	1.26998e+06	6.24128e+06	3.54895e+06	1.06757e+06	1.76478e+06	60555.1	8.58531e+06	64825.6	798460	129867	1.709e+06	254940	261136	616310	88567.9	843575	167776	73476.2	839928	160202	444933	996824	-0.8374	0.258065
Pestalotioprolide E	251.129		Negative	427050	143787	36087.6	44957.9	46520.8	441383	327572	435858	10470.9	33020.1	330398	8820.63	176807	537198	644791	107145	193957	58753.1	16634.3	499002	431521	632348	10600.4	12346.6	364947	129932	162690	912792	0.4191	0.462749
Cis-cyclo-(His,Leu)	251.15		Positive	5.18844e+06	5.40055e+06	9.38388e+06	5.12978e+06	3.84891e+06	3.82815e+06	3.52884e+06	8.46842e+06	5.84533e+06	2.12085e+06	6.4305e+06	3.11031e+06	3.48908e+06	2.7787e+06	5.37247e+06	5.72562e+06	5.90819e+06	4.89254e+06	4.64479e+06	5.37411e+06	3.99088e+06	5.29197e+06	3.40293e+06	5.1403e+06	5.74471e+06	4.51207e+06	7.33475e+06	4.03712e+06	0.1522	0.34901
Ornilactam A	251.175		Positive	461214	970735	1.0024e+06	1.06028e+06	1.18516e+06	1.68416e+06	1.14743e+06	108578	1.04863e+06	54058.7	1.286e+06	264560	116974	131825	85030.8	355443	1.79014e+06	1.09908e+06	868734	1.14429e+06	657937	81835.6	684490	57200.9	774167	88214.3	108992	89608.9	-0.6252	0.312186
Cladosin E	252.123		Positive	196685	4.91926e+06	3.64483e+06	5.80037e+06	5.62909e+06	2.65705e+06	3.94621e+06	153077	4.19367e+06	132069	4.75135e+06	154513	246650	137900	199726	2.14843e+06	4.95679e+06	1.93953e+06	2.09162e+06	3.17044e+06	1.44668e+06	193760	933100	142696	2.37407e+06	179459	198418	177894	-0.5275	0.422182
N-[2-(3-Pyridyl)-ethyl]-L-glutamic acid	253.118		Positive	2.78041e+07	8.26942e+06	4.84159e+06	1.51567e+07	1.03882e+07	2.23173e+07	3.50729e+06	1.79254e+07	3.84941e+06	731661	1.87961e+07	4.37838e+06	1.09423e+07	4.10906e+06	3.06832e+06	7.72131e+06	2.60334e+06	2.22346e+06	1.52831e+06	9.59934e+06	348682	8.25165e+06	2.44692e+06	6.65058e+06	4.61826e+06	1.47472e+06	2.16622e+06	1.84281e+06	-1.424	0.015803
methyl 4-(3,4-dihydroxybenzamido)butanoate	254.102		Positive	87302.5	123234	121577	124487	124930	84054.4	124759	85709.7	122932	95165.3	83294.5	86965.3	90253.8	83858	2.58551e+06	228795	3.2204e+06	3.93298e+06	184612	109482	1.52834e+06	3.35025e+06	154029	8.18618e+06	1.32951e+06	3.14384e+06	4.03691e+06	2.25328e+06	3.678	3e-06
ethyl 2-{[(1-methyl-3-propyl-1H-pyrazol-4-yl)carbonyl]amino}acetate	254.15		Positive	1.61234e+07	577899	3.5458e+06	444461	6.0831e+06	1.52159e+06	1.83969e+06	1.59121e+07	2.11041e+06	5.27297e+06	5.47324e+06	1.13019e+07	1.5863e+07	5.78713e+06	599832	414470	2.04815e+06	1.11867e+06	414869	609282	396325	2.50241e+06	1.07251e+06	7.28663e+06	572023	3.09389e+06	1.0533e+06	3.72585e+06	-1.783	0.008595
CI-4	254.161		Positive	1.75036e+07	1.18198e+07	1.23097e+07	1.44298e+07	1.85336e+07	1.61146e+07	1.30016e+07	1.68632e+07	1.29446e+07	1.53423e+08	1.57394e+07	1.52185e+07	1.62111e+07	1.47087e+07	5.74497e+07	5.98007e+07	2.21085e+07	8.09566e+07	1.46928e+07	6.7903e+06	8.28769e+06	5.96912e+07	8.22905e+06	1.83182e+07	1.11075e+07	6.68429e+06	6.13836e+07	1.40192e+07	0.2457	0.448251
4-hydroxyphenyl 6-deoxy-α-L-talopyranoside	255.088		Negative	36963.9	1.12957e+06	1.59032e+06	1.35974e+06	1.51619e+06	21673.2	1.0148e+06	940330	926840	758701	20451.3	810310	19261.4	742634	700363	784382	610195	1.20094e+06	804454	1.72948e+06	949795	1.35733e+06	1.05723e+06	1.08992e+06	1.32758e+06	1.27015e+06	1.07559e+06	1.09199e+06	1.553	0.049118
5-Ethyl-1,3-diglycidyl-5-methylhydantoin	255.134		Positive	1.39222e+06	651192	1.04084e+06	1.44448e+06	891976	1.77198e+06	492219	686970	719092	1.96088e+06	1.56357e+06	2.16551e+06	196032	741787	5.05634e+06	4.77432e+06	1.03743e+07	5.91211e+06	3.61726e+06	7.69351e+06	2.36612e+06	4.64425e+06	3.38767e+06	5.49194e+06	7.20811e+06	5.6522e+06	5.43825e+06	3.33187e+06	2.395	<0.000001
Cyclohexane, 1,4-bis[(2,3-epoxypropoxy)methyl]-	255.16		Negative	624870	479696	273154	705110	1.81127e+06	264630	452619	205946	315479	205340	467843	547323	692586	367834	317949	241389	377994	260397	520819	927105	315251	220668	233683	125242	418428	197513	313020	348459	-0.525	0.097104
Rubrobramide	256.118		Positive	198451	185688	145030	165005	117739	127054	165114	136997	146246	263591	139882	219313	204302	166497	380351	491116	310451	2.95497e+07	354748	249975	318109	330336	251120	358989	244529	299510	274696	282578	1.385	0.01349
ester of methacrylic acid with N-[2-(2-oxo-1-imidazolidinyl)ethyl]glycolamide	256.129		Positive	8.96915e+06	3.37982e+06	2.55294e+06	2.51839e+06	2.49286e+06	2.20644e+06	2.21265e+06	5.18894e+06	4.06011e+06	5.05097e+06	2.61593e+06	7.09214e+06	7.81331e+06	7.48919e+06	7.1763e+06	2.83429e+06	1.43216e+07	5.69288e+06	1.19822e+07	2.21341e+06	2.63969e+06	7.17763e+06	5.79744e+06	1.84441e+06	4.38411e+06	4.56149e+06	1.48916e+06	5.91242e+06	0.1792	0.457187
Hexadecanamide	256.264		Positive	1.21537e+07	9.40244e+06	7.64703e+06	1.3461e+07	7.01778e+06	2.92597e+07	2.32596e+07	5.17048e+06	2.51729e+07	7.71135e+06	2.02463e+07	7.62104e+06	9.79591e+06	5.80652e+06	1.0726e+07	6.11195e+06	4.99876e+06	8.69004e+06	5.3372e+06	1.35591e+07	7.88242e+06	3.34481e+06	3.37496e+06	7.8889e+06	6.58704e+06	1.06896e+07	9.07239e+06	7.50335e+06	-0.6782	0.028854
8α-acetoxy-5α-hydroxy-7-oxodecan-10-olide	257.103		Negative	233954	2.13144e+06	2.03176e+06	2.80227e+06	4.26121e+06	139399	1.93251e+06	1.17582e+06	2.56434e+06	3.73089e+06	212852	1.7887e+06	112381	2.1973e+06	289344	726681	1.29056e+06	662148	1.28777e+06	984074	426899	715166	612861	504985	725320	635499	507113	605536	-0.724	0.179406
Trans-7,9-dihydroxy-3-methyl-8-oxo-dodecan-4-olide	257.14		Negative	1.09611e+06	823718	875502	810850	1.03909e+06	546716	690455	929524	629290	426335	913859	799339	870806	651341	611882	327730	1.20697e+06	733254	701408	551411	308071	406732	449742	332047	603628	220843	546884	460012	-0.6597	0.004456
Pulcherriminic acid	257.15		Positive	114265	100831	69607.2	118396	136996	38978	95912.9	116561	74668.6	244937	65140.6	287254	429513	480238	541032	308669	476085	177554	83631.4	83272.1	68273.5	780877	72403.4	305364	64040.9	85878	764818	150716	0.5376	0.243018
Tetradecanedioicacid	257.176		Negative	425791	65685.1	96298.6	143537	509173	117306	183350	62605.6	72270.4	17989.6	145771	248089	251559	139402	261279	89328.1	85748.4	29791.4	288293	71025.2	99322.1	46029.7	96211.4	19378.4	170978	49840.6	55923.7	61209.8	-0.7498	0.116543
(2S,3R,5S)-(−)-2,3-dihydroxytetradecan-5-olide	257.176		Negative	59937.7	66117	100042	113179	330044	22720.2	25658.7	42977.5	25337.9	124319	96669	119986	44701.7	12532.6	156821	93586	284618	177752	49277.8	99470.1	115286	34777.6	25100	53128.9	20819.4	16376.9	32330.8	13147.3	-0.1014	0.572181
Tetradecanedioic acid	257.176		Negative	29666.8	18837.8	33001.6	35655.5	787328	15449.5	16107.5	69859.5	99034.7	20684.5	28532.9	15168.1	17407.3	18524.4	341797	27270.9	31664.5	38415.1	20610.9	89298.9	25197.8	17783.4	80391.9	16585.3	157537	15264.6	18195.4	29527.5	0.1903	0.525661
Dodecanoic acid, monoester with 1,2-propanediol	257.212		Negative	167969	28050.9	22564.1	97192.2	20625.1	128432	34840.5	92944.3	17415.7	30635.3	162416	16528.8	83601.3	15265.4	276790	255914	199241	9081.86	33995.4	49816.3	42317.4	191981	17179.5	84447.7	130937	12123.1	35143.5	88537.6	0.4493	0.365004
1D-myo-Inositol3-phosphate	259.023		Negative	23383.1	32454.6	32073.4	34383.8	125875	32641.9	31745.4	27199.1	56728.5	29451.8	25824.2	26264.4	25113.3	28892.3	21618.9	644113	101212	2.18683e+06	3.30837e+06	25619.4	3.83171e+06	546078	513292	1.47301e+06	1.19675e+06	1.57142e+06	451901	1.64893e+06	4.122	7e-06
Neosartin A	259.108		Positive	1.17793e+06	620095	253609	813416	516891	2.84385e+06	122939	1.07896e+06	159740	834194	1.8978e+06	882328	1.33027e+06	686026	1.79583e+06	78554.5	5.7279e+06	1.3186e+06	86606.4	717995	91262.2	897273	108680	236462	52478.5	386495	101111	80056.9	-1.286	0.078884
Ficiolide J	259.119		Negative	292516	1.25165e+06	1.46099e+06	1.46312e+06	2.08257e+06	1.20931e+06	1.12398e+06	258631	1.1592e+06	177485	1.37986e+06	175523	194734	204261	229566	1.47386e+06	3.33693e+06	1.92529e+06	1.97608e+06	1.17146e+06	931682	243349	934442	178672	1.12894e+06	193475	225513	194220	0.0495	0.597318
Lorbamate	259.165		Positive	597390	2.1631e+06	1.32944e+06	1.23229e+06	642747	2.31615e+06	1.18872e+06	196767	1.19603e+06	120938	2.14673e+06	438716	180319	123277	209193	330497	514163	212615	215910	382908	247107	1.24995e+06	186856	1.61247e+06	519699	1.62081e+06	956822	969094	-0.4018	0.375167
Caerulomycin I	260.103		Positive	63772.9	81337.9	359252	79255.1	539894	706662	86919.2	476727	452322	62878.4	416794	177899	593338	608986	107041	99666.8	152775	129414	183204	248965	120761	319229	104891	89967.8	89896.2	219011	179070	157297	-0.7032	0.105533
leu-gln	260.16		Positive	1.09894e+07	3.08642e+06	1.9984e+06	7.08545e+06	2.84885e+06	1.32009e+07	2.00407e+06	4.64908e+06	3.69012e+06	4.44786e+06	3.6846e+06	4.88991e+06	1.10892e+07	9.14098e+06	2.02088e+07	2.95296e+07	8.59197e+06	3.40158e+07	1.11665e+07	1.3771e+07	5.38536e+06	3.10479e+07	6.60358e+06	2.3001e+07	3.29818e+06	3.43085e+06	2.57187e+06	675622	0.8124	0.13252
Primaquine	260.176		Positive	4.12723e+06	778897	400216	786226	256182	1.60907e+06	221193	1.1503e+06	311281	341394	981503	2.74779e+06	1.30373e+06	436458	133127	271689	162383	141855	134069	1.13217e+06	128411	101131	119230	91261.9	1.03923e+06	112766	1.58255e+06	107394	-1.825	0.003229
Elaiomycin H	260.197		Positive	6.19331e+07	3.03867e+07	2.71151e+07	7.84995e+07	3.71465e+07	5.96421e+07	3.30184e+07	3.59403e+07	3.73931e+07	2.51101e+07	2.81985e+07	2.43172e+07	5.77064e+07	1.78583e+07	3.25837e+07	5.39451e+07	6.09864e+07	3.19593e+07	2.87674e+07	4.48864e+07	1.76146e+07	3.4831e+07	4.19003e+07	4.43614e+07	2.69302e+07	1.35694e+07	1.82004e+07	2.4294e+07	-0.2208	0.318141
Guignarlactone A	261.077		Negative	6213.56	9403.88	9837.13	8897.59	11490.4	5738.05	7871.07	5350.54	7057.71	5180.95	5167.11	10599.1	4041.24	4943.91	7449.93	14082.5	11231.1	8197.55	202434	6972.96	21903.3	100596	7325.46	18436.1	5354.45	349158	5352.42	308815	1.742	0.014008
2,3,4,9-Tetrahydro-1H-beta-carboline-1,3-dicarboxylic acid	261.087		Positive	694200	212810	75654.2	90007.1	255442	491255	160812	638336	133856	209158	799116	560564	296176	573776	333384	90163.1	130336	135084	112540	375408	95838.8	466974	92037.2	196908	637959	267833	130868	354498	-0.542	0.1857
1-(2-Morpholinophenyl)dihydro-1H-pyrrole-2,5-dione	261.123		Positive	5.99259e+07	6.98485e+07	6.20128e+07	6.15749e+07	5.65219e+07	5.67829e+07	6.07379e+07	4.41249e+07	5.50314e+07	4.66795e+07	6.75934e+07	5.97648e+07	6.03565e+07	4.62269e+07	4.4054e+07	6.50136e+07	7.8667e+07	4.03672e+07	4.16946e+07	4.80821e+07	4.58513e+07	4.74071e+07	4.11795e+07	3.95263e+07	4.93876e+07	4.0919e+07	4.23486e+07	4.19423e+07	-0.2929	0.007441
Phaseolic acid	261.134		Negative	123756	1.28166e+06	1.35292e+06	2.83004e+06	1.66222e+06	1.33048e+06	2.55321e+06	103437	1.89892e+06	104530	1.45109e+06	84169	150867	141152	260754	1.18087e+06	2.358e+06	1.59559e+06	665700	976978	812257	154542	932814	110833	963935	62805.1	153723	125258	-0.2848	0.50548
Glycerol 5-hydroxydecanoate	261.171		Negative	137951	22498.9	34709.7	25423.1	44284.3	57787.4	33973.4	156384	29038.1	106682	82361.2	143867	155541	105631	40630.8	61810	113461	36503.8	43446.3	58461.2	18705.1	113188	43771.9	25630.5	73576.6	107093	110646	98366.1	-0.1485	0.503542
Elaiomycin L	261.181		Positive	45475.3	67592.5	305780	117307	89500.9	225523	167609	47929.5	72791.7	49742.2	104654	44158.6	44185.2	40923.4	73463.8	87160.9	836409	111999	120898	267869	102989	58840	85896.9	70261.2	133962	69425.2	59041	69409.6	0.4027	0.272584
Lepidamine	262.144		Positive	2.79591e+06	4.36842e+06	4.19147e+06	4.63666e+06	3.9428e+06	2.00716e+06	4.58993e+06	2.46415e+06	5.58183e+06	2.17775e+06	2.60164e+06	2.63153e+06	2.13638e+06	2.4761e+06	2.7682e+06	2.57748e+06	2.18136e+06	2.70885e+06	2.24707e+06	2.79271e+06	2.98044e+06	2.663e+06	3.44714e+06	3.03435e+06	2.80528e+06	3.25678e+06	3.13213e+06	3.03997e+06	-0.1639	0.247632
3-hydroxyisovalerylcarnitine	262.165		Positive	102511	606281	752737	540949	581360	506334	684303	107541	125302	64410.6	275509	64468.6	96698.5	69215.9	112839	369830	447132	255191	587866	336172	152019	91267.2	250092	81164.1	102395	105919	97486.2	89303.9	-0.3148	0.409399
Dichotocejpin C	263.103		Positive	9.95553e+06	273993	3.11486e+06	277119	335477	7.86232e+06	320358	232641	8.29788e+06	216182	272265	6.95475e+06	5.62899e+06	7.04301e+06	391355	333480	431605	287020	330179	283124	311058	280457	279177	243781	304893	255857	293667	245130	-2.157	0.005291
Methionylleucine	263.142		Positive	2.51879e+07	6.43438e+06	3.49985e+06	8.44333e+06	6.44054e+06	1.88036e+07	1.71963e+06	1.48393e+07	2.32913e+06	4.8474e+06	1.18951e+07	4.55608e+06	1.37633e+07	8.73349e+06	3.96671e+07	1.12766e+07	7.2004e+06	2.30179e+07	3.21824e+06	1.8463e+07	4.01717e+06	1.85521e+07	3.63885e+06	2.36501e+06	4.18031e+06	5.91489e+06	2.98699e+06	1.14199e+06	-0.1558	0.536435
Lisdexamfetamine	264.207		Positive	384464	157362	232639	118315	1.16228e+06	582658	779255	232938	81934.1	132162	522999	567314	93897.8	323293	227288	102264	157470	2.16354e+06	423353	130974	856715	177269	102596	101722	218146	333808	93594.4	356338	-0.254	0.4596
(2R,3S)-2-hydroxy-3-phenyl-4-oxoheptanedioic acid	265.072		Negative	10067.5	13726.5	13565.1	12894	28941	8672.07	11397.7	8944.41	10949.5	8554.16	8187.41	13952.7	9322.16	10504.4	13425.4	14224.4	16000	14226.5	16337.3	9026.22	13845.3	10523.4	10625.2	15556.6	9239.62	16455.9	8536.78	8871.07	0.103	0.418117
(R)-3-(3'-acetyl-2',6'-dihydroxy-5'-methylphenyl)-2-methylpropionic acid methyl ester	265.108		Negative	9939.85	15985.3	30878	13682.1	20010.9	10259.4	12348.8	14270.7	11228.8	9346.58	18530.9	11472.4	1.34853e+06	14440.2	11125.3	14666.4	17915.1	12998.2	17288.9	14739	13604.6	17917.6	11836.7	9128.36	9709.07	13683.9	1.29452e+06	85515.8	0.1296	0.576354
Dodecyl sulfate	265.148		Negative	7.37047e+06	1.2049e+08	1.25752e+08	1.34145e+08	1.27571e+08	8.09214e+06	1.00986e+08	5.33005e+07	4.7179e+07	4.68812e+07	1.0036e+07	4.3316e+07	8.70917e+06	5.24114e+07	2.56331e+07	3.2102e+07	5.98695e+07	6.12556e+07	3.38957e+07	5.1964e+07	2.68964e+07	5.86323e+07	4.78363e+07	5.36179e+07	4.37089e+07	4.80498e+07	5.14895e+07	5.38942e+07	0.1272	0.545562
Penipacid B	265.155		Positive	4.33752e+07	1.94882e+07	1.08649e+07	5.83019e+07	3.00226e+07	4.09638e+07	1.17966e+07	3.58927e+07	7.87425e+06	1.02527e+07	3.80037e+07	8.0498e+06	2.10843e+07	8.72598e+06	2.33613e+07	1.81745e+07	1.94975e+07	2.76211e+07	1.01006e+07	3.12792e+07	5.82815e+06	2.28384e+07	1.39524e+07	1.49548e+07	6.40505e+06	5.49525e+06	2.84847e+06	1.62165e+06	-0.8518	0.081672
Pentifylline	265.166		Positive	2.71154e+06	286179	171939	263124	219554	156649	200831	2.31936e+06	234780	2.31586e+06	175808	2.73986e+06	3.28534e+06	2.5656e+06	832197	773923	353930	908287	751248	641137	722519	673659	618569	617169	743653	754781	713265	2.66149e+06	0.284	0.4596
2-Amino-5-[2-(4-formylphenyl)hydrazino]-5-oxopentanoic acid	266.114		Positive	6.44376e+06	608362	2.01686e+06	565412	2.41311e+06	3.39198e+06	968307	5.19298e+06	1.30779e+06	613959	4.38931e+06	3.38551e+06	5.13171e+06	3.11283e+06	1.48955e+06	238539	787493	297252	385163	1.52508e+06	234132	1.63638e+06	297682	246627	1.63059e+06	821808	1.57727e+06	471498	-1.757	0.001598
Desmethyldoxepin	266.154		Positive	1.1945e+06	421991	412189	552865	111676	5.47889e+06	491116	3.89267e+06	560442	1.33634e+06	294390	196304	157765	574517	4.34399e+06	606769	263731	2.28504e+06	171864	2.30465e+06	2.32838e+06	1.71876e+06	1.77092e+06	1.1188e+06	598880	1.00244e+06	504915	1.09651e+06	0.8304	0.155918
S-[(1Z)-N-Hydroxy-5-(methylsulfanyl)pentanimidoyl]cysteine	267.083		Positive	78104.8	180459	73407.9	191246	113071	64234.3	152905	71476.5	96203	240042	65034	60715.8	79113.1	55374.5	1.21302e+06	546426	1.95193e+06	8.0385e+06	307695	1.86001e+06	202641	1.68002e+07	1.20803e+06	6.41059e+06	1.78345e+06	645016	2.57106e+06	240586	3.856	1e-06
Atenolol	267.17		Positive	78318.1	89917.1	84907.4	1.35507e+07	93412.2	78380.5	1.12698e+06	66428.1	295422	807639	86789.8	71662.6	88605.1	70930.2	97578.7	237416	5.5134e+06	1.19783e+07	156436	73678.3	619763	85560.4	253164	2.17707e+06	67142.2	74396.6	70166.4	80640.1	0.6035	0.411992
Streptcytosine H	268.129		Positive	1.09451e+07	369232	246916	350084	292568	270862	281944	317338	336633	286914	261211	9.65504e+06	7.4423e+06	8.58356e+06	1.67528e+07	987716	540716	1.14187e+06	929459	867060	967345	1.12544e+07	822559	815762	803969	1.08248e+06	908987	650268	0.6899	0.318141
Voglibose	268.139		Positive	716868	56735.9	49149.9	45905.6	45081.8	436350	43329.9	45375.6	53067.5	46966.5	92501.9	64109.3	691461	44501.4	80305.1	132450	56831.5	63073.7	53660.4	109474	47837.1	83479.7	57584.8	60020.6	186756	46608.4	63042.1	57192	-0.2903	0.415378
Norspermidine-2,3-dihydroxybenzoate	268.166		Positive	904211	187643	157493	835556	71303.6	820309	470143	662894	182728	57603.4	744324	1.12875e+06	54913.4	419828	1.65983e+06	83621.7	423575	997602	142542	440281	1.16295e+06	470194	121549	706283	509843	753502	385698	304605	0.4688	0.33943
Peniciisocoumarin A	269.14		Negative	61354.4	32275.5	22241.6	21921.5	23655.5	231478	20620.4	114133	28546.7	41417.6	69734.2	54557.7	122720	168279	61510.3	78468.8	92219.1	76868.6	76343.7	138597	72790.4	70789.3	69469.7	58538.2	106354	62495.7	57303.6	63383	0.5225	0.137273
Cladospamide A	269.15		Positive	1.19122e+06	143180	79198.7	156737	69690	53314.4	64100.4	1.60636e+06	238584	340639	483211	666584	1.0969e+06	317631	644608	210957	122183	90346.5	140211	52350.5	171323	1.299e+06	78681.4	250505	68607.8	435664	220502	336256	-0.437	0.376482
Ambrettolic acid	269.212		Negative	4.72478e+06	3.73209e+06	7.9937e+06	1.36639e+06	8.20847e+06	3.61136e+06	7.89703e+06	3.03805e+06	2.61115e+06	3.90206e+06	1.08627e+07	3.52092e+06	1.89281e+06	3.51182e+06	5.17702e+06	4.72397e+06	8.25955e+06	6.18351e+06	7.27257e+06	6.76805e+06	5.26584e+06	1.25029e+06	5.33166e+06	3.60466e+06	8.38766e+06	1.6959e+06	3.9854e+06	3.58584e+06	0.1542	0.474065
Tetranor-8-NO2-CLA	270.17		Positive	518701	1.06108e+07	9.20754e+06	9.75235e+06	9.66717e+06	1.25832e+07	6.36728e+06	395856	7.51247e+06	374862	1.49333e+06	445295	539939	394577	456765	4.37863e+06	1.22949e+07	3.4074e+06	3.35447e+06	5.06433e+06	1.37277e+06	393385	1.67647e+06	337818	3.5878e+06	445153	398878	486876	-0.629	0.353738
Asperitaconic acid B	271.119		Negative	32167.6	222636	749898	362225	557446	118892	246016	220082	462684	530108	120034	211973	10424.1	454879	264615	360032	414236	272661	219121	592457	155643	379290	228551	312982	545985	329613	233642	359641	0.6261	0.200258
Cladosin L	271.165		Positive	1.75375e+06	721977	678805	596354	1.24352e+06	782554	500952	1.40281e+06	699224	366989	851013	1.50085e+06	2.93126e+06	1.79525e+06	1.16339e+06	511836	1.25691e+06	690258	616156	555115	393104	1.24106e+06	445910	819355	589737	929238	2.00663e+06	1.86152e+06	-0.2302	0.377189
3-methyl-tetradecanedioic acid	271.192		Negative	184496	13282.1	20211.2	12233.2	16893.5	17440.4	15139.9	31572.9	9764.73	15146.7	10044.3	68309.8	146841	113700	246071	13102.3	57224.6	12463.9	19764.7	22055.2	11964.4	33949	10179.7	7544.71	12840.5	65542.3	126233	140072	0.122	0.570029
16-Hydroxyhexadecanoic acid	271.228		Negative	5.42206e+06	1.80696e+06	2.3915e+06	2.17027e+06	7.62467e+06	2.28646e+06	5.91669e+06	535308	6.18096e+06	1.01459e+07	2.50575e+06	3.31168e+06	4.44189e+06	857869	2.95119e+06	3.3662e+06	664047	2.95139e+06	1.81088e+06	698790	2.23133e+06	2.87647e+06	3.40469e+06	4.55656e+06	890766	1.84517e+06	3.39788e+06	2.97342e+06	-0.5063	0.213218
Illudinine	272.128		Positive	39204.7	65846	67678	69844.4	66324.8	40054.7	1.43616e+06	231687	65809.2	54871.3	46935.2	58763	46809.3	64563	59599	68489.9	80705	311788	58917.4	254766	1.52971e+06	166210	63075.4	77768.1	153943	209820	101538	84915.5	0.7637	0.150903
Methoprotryne	272.154		Positive	545338	250145	511649	361063	301217	163747	208433	420891	220924	592359	460543	482118	405539	412981	338394	187449	1.29101e+06	230755	451606	525410	1.3972e+06	479282	240745	229529	511277	470924	160084	260867	0.1181	0.507557
Vazabitide A	272.161		Positive	1.99346e+07	8.1547e+06	3.63802e+06	1.32795e+07	9.49204e+06	1.40894e+07	1.03459e+07	1.39387e+07	4.38168e+06	1.04953e+07	5.73236e+06	2.70809e+06	1.30235e+07	8.39311e+06	3.22247e+07	4.07048e+07	4.61856e+07	3.14906e+07	5.34268e+07	5.27501e+06	2.54277e+07	2.72088e+07	9.17329e+07	3.17563e+07	2.09455e+07	3.13277e+07	3.00037e+07	2.88532e+07	1.832	2.9e-05
N-(3-hydroxy-decanoyl)-homoserine lactone	272.186		Positive	459560	6.92159e+08	7.73127e+08	6.77375e+08	7.79267e+08	741762	6.17094e+08	8.57806e+08	3.09191e+08	2.7786e+08	124271	3.71922e+08	165653	2.3225e+08	2.02891e+08	3.08747e+08	5.18194e+08	2.14549e+08	2.64443e+08	8.95646e+08	1.73263e+08	5.31238e+08	2.35783e+08	4.22181e+08	5.20405e+08	7.66657e+08	3.88851e+08	4.39272e+08	2.639	0.083374
N-Tridecanoylglycine	272.222		Positive	27104.9	68152.4	227335	137733	115268	29083.4	469530	210794	70583.7	224166	45508.7	327117	32229.6	190241	54524.3	80990.8	73194.1	83711.3	54243.6	196247	82911.9	57499.6	69339.2	258229	66052.7	360236	72333.3	581971	-0.01242	0.606778
Tetradecanamide, N-(2-hydroxyethyl)-	272.259		Positive	2.16268e+07	9.60527e+06	9.83087e+06	1.20817e+07	9.26399e+06	2.04613e+07	1.25367e+07	1.8105e+07	1.34863e+07	1.6436e+07	1.16819e+07	1.50089e+07	1.40142e+07	1.70594e+07	1.96944e+07	9.84188e+06	8.32887e+06	1.23486e+07	9.70548e+06	1.75504e+07	1.32392e+07	1.58055e+07	1.43623e+07	1.8808e+07	1.27626e+07	1.76175e+07	1.45713e+07	1.96322e+07	0.0232	0.58457
Diprogulic Acid	273.098		Negative	38693	2.40416e+06	2.74506e+06	2.8268e+06	3.07911e+06	182764	1.69793e+06	916916	2.20202e+06	1.95178e+06	109295	1.34785e+06	49391.6	2.03309e+06	293239	833244	1.26207e+06	820616	527509	1.17834e+06	770389	674856	623889	626406	720771	686487	445216	1.16241e+06	-0.1644	0.552578
Lentzeoside C	273.135		Negative	113888	1.15074e+06	2.5063e+06	2.53563e+06	1.49928e+06	379415	1.39676e+06	890723	768574	472558	497005	950039	21657.8	975758	313862	257637	340076	1.02731e+06	214625	298398	330614	275385	158209	251986	232526	225974	297754	284428	-1.155	0.046495
Sclerotiorumin C	273.145		Positive	5.83251e+06	1.57564e+06	2.5856e+06	1.68219e+06	2.59838e+06	3.43679e+06	1.40646e+06	3.09824e+06	1.58112e+06	1.65847e+06	5.34258e+06	2.67066e+06	3.06661e+06	1.56535e+06	1.80041e+06	1.16368e+06	1.93363e+06	391147	1.68821e+06	2.32045e+06	1.13893e+06	588694	1.36788e+06	611654	1.99725e+06	679524	1.06092e+06	1.24781e+06	-1.104	0.00103
Stepronin	274.019		Positive	2.97536e+06	1.36438e+06	122222	506241	523020	1.85333e+06	519156	999237	141219	2.29206e+06	627494	794094	192649	820603	354295	169096	221282	217283	215198	723200	199803	117536	168255	136310	198679	134688	114542	134658	-1.78	0.000712
4-(tert-butyl)phenyl 3,5-dimethylisoxazole-4-carboxylate	274.144		Positive	62217.6	74675.7	75311.2	90114.1	80045	67767.6	88216.5	71669.1	79453.8	69164.9	76521.4	80300.5	63776	71441.7	1.05825e+06	199495	4.75133e+06	66561.2	592300	66710.7	68142.9	51567.9	68966.4	2.40786e+06	65024.8	68578.6	66490.2	71431.2	1.256	0.061391
N~6~-(5-Oxo-D-isoleucyl)-L-lysine	274.176		Positive	4.04132e+06	706205	1.33369e+06	2.95294e+06	2.50668e+06	5.38371e+06	1.05725e+06	3.12179e+06	358418	2.38936e+06	4.95559e+06	3.13899e+06	4.37693e+06	148979	903093	1.58194e+06	1.9728e+06	844381	337803	2.51489e+06	113129	1.00061e+06	308741	4.71406e+06	1.46183e+06	366744	1.24838e+06	748794	-1.048	0.086812
Venezueline B	275.103		Positive	780070	340859	393488	260411	592756	552960	156540	574796	147739	468587	596686	315396	170900	294554	2.05925e+06	2.3778e+06	4.23076e+06	579872	1.87777e+06	2.26329e+06	1.77464e+06	1.59781e+06	1.16107e+06	1.2463e+06	1.8739e+06	551519	1.46432e+06	1.67713e+06	2.136	<0.000001
3R-[3R-(3R-Hydroxybutyryloxy)-butyryloxy)buteric acid	275.114		Negative	29056	631671	364590	564569	372122	67915.7	270291	274388	120271	258687	71372	326689	78744	242955	47664.7	284953	479565	257057	105164	284285	110799	14800.4	99724.8	16062.8	89789.4	63016.5	32780	12530.2	-1.307	0.043877
Pinodiketopiperazine A	275.139		Positive	2.96291e+06	1.73751e+06	2.11779e+06	1.79395e+06	2.7967e+06	1.94519e+06	1.63706e+06	2.15677e+06	1.64189e+06	1.51361e+06	1.75547e+06	1.78835e+06	2.32397e+06	2.04514e+06	2.19523e+06	1.6497e+06	3.33927e+06	1.57467e+06	1.18397e+06	1.80162e+06	673656	1.37473e+06	1.23842e+06	1.17785e+06	1.47852e+06	1.36181e+06	1.46366e+06	1.88791e+06	-0.3951	0.029204
Azelaic acid, bis(2-hydroxyethyl) ester	275.15		Negative	170920	283385	410763	384791	275588	671972	158545	60432.9	253300	24164.6	121554	116937	109221	127648	178539	120222	428812	261031	410632	342456	214842	127901	87354.8	77816.8	188601	50676.9	49407.7	40046.7	-0.2711	0.433213
N-Acetyl-1,6-anhydro-Î²-muramic acid	276.108		Positive	173984	193631	198003	218997	191276	142192	189637	176087	169459	170914	96272.8	189396	196936	127984	2.74146e+06	1.41212e+06	266488	4.21068e+06	347716	317497	5.49032e+06	411812	653111	557606	373019	1.60585e+06	2.04558e+06	7.3193e+06	2.682	1.3e-05
Imazapic	276.134		Positive	8.56329e+06	1.97556e+06	770329	5.92974e+06	83097.1	8.23599e+06	1.66143e+06	6.97482e+06	1.28912e+06	2.4033e+06	6.53502e+06	1.5438e+06	4.22834e+06	1.50558e+06	1.37822e+07	1.95304e+06	1.17781e+06	8.53604e+06	1.48462e+06	4.81783e+06	2.60355e+06	6.74706e+06	1.2658e+06	2.61129e+06	1.47082e+06	2.92142e+06	1.11627e+06	523764	0.08679	0.586186
Serratamic acid	276.181		Positive	153050	464100	706099	1.08699e+06	1.66473e+06	1.55017e+06	980342	96494.8	797348	88810	1.09223e+06	154108	132417	90527.7	153620	386027	1.75269e+06	399220	834366	866398	356244	136129	145686	107087	518945	138532	134207	115796	-0.4438	0.371354
JS-3	277.118		Positive	7.53474e+06	4.01595e+06	107938	7.48276e+06	7.94938e+06	8.72167e+06	685387	7.62335e+06	391475	7.05746e+06	7.43081e+06	3.82586e+06	5.4801e+06	4.09109e+06	2.99464e+06	151251	3.27467e+06	1.90995e+06	153799	2.52004e+06	1.04736e+06	6.06224e+06	2.08124e+06	1.14479e+06	1.31628e+06	724697	1.57549e+06	1.15693e+06	-1.36	0.066626
Barmumycin	278.139		Positive	33763.9	46630.1	46128.8	47728.6	47461.3	329978	46295.8	138161	49236.3	36093.4	114231	60862.6	34638.4	110301	56867.4	82193.7	81263.3	68776.5	67300.1	296564	61019.6	91195.7	72796.4	51754.2	63211.1	56836.2	51163.6	55375	0.1985	0.418117
Hypocrellutin A	278.175		Positive	36058.6	57675.6	59916	61177.9	56095.5	58008.6	61520.7	48038	56168.3	52625.8	43349.7	60959.6	42607.2	56852	41588.4	55466.6	7.03752e+06	52319.3	51606.7	2.79271e+06	52160.4	4.64958e+06	1.09615e+06	41062.4	2.03785e+06	765078	1.5829e+06	363978	2.833	0.002196
Crucigasterin 277	278.248		Positive	668820	2.57303e+06	1.3182e+06	1.79698e+06	1.98765e+06	1.70423e+06	1.88824e+06	1.33184e+06	2.1694e+06	914744	3.42523e+06	271827	493573	275230	686873	720916	808020	1.03449e+06	303884	994367	441930	342786	562592	356368	82371.2	882163	86936.3	281904	-1.45	0.005629
Dronedarone	279.156		Positive	210042	1.07844e+06	290661	1.13907e+06	503521	155779	1.69622e+06	387609	9.24873e+06	2.40976e+06	194828	211061	1.74592e+06	165581	2.18402e+06	1.30766e+07	6.05172e+06	478768	1.17968e+06	934665	346279	1.33216e+06	3.26609e+06	2.10362e+06	2.28696e+06	548998	557005	568811	1.197	0.08344
Acrostalic acid	279.16		Negative	10869.3	14744.2	13411	13297.3	15211.1	13103.4	11306.1	9477.59	11140.5	9833.02	18484.2	41360.6	8668.56	8323.4	106492	31108.7	19386.8	34973.2	114257	62335.8	16424.7	178327	43583.3	41913.9	220365	86314.6	90576.9	47351.5	2.201	4e-06
Tolycaine	279.17		Positive	1.09152e+08	6.25378e+07	3.58614e+07	7.4331e+07	7.33192e+07	1.3698e+08	1.15455e+07	9.58296e+07	2.73642e+07	2.19214e+07	9.13745e+07	1.57819e+07	7.58586e+07	2.33799e+07	5.49732e+07	4.4699e+07	1.97601e+07	4.30177e+07	1.57527e+07	6.04951e+07	1.55986e+07	4.0557e+07	1.41217e+07	2.06046e+07	1.5352e+07	2.00651e+07	1.15982e+07	6.68393e+06	-1.078	0.018442
Cuprizon	279.18		Positive	514710	224336	217974	482890	157503	369524	259137	116872	461264	338148	540932	429390	303556	175444	294959	266607	377582	168169	276047	412635	274266	315614	307094	224336	207896	324220	382828	307475	-0.04442	0.56912
Linoleamide	280.264		Positive	2.74565e+07	1.55596e+07	1.73052e+07	2.54485e+07	1.45108e+07	3.56397e+07	2.95288e+07	2.1463e+07	2.91451e+07	1.28694e+07	2.59268e+07	1.96855e+07	2.04651e+07	1.27315e+07	2.42274e+07	1.40561e+07	1.02168e+07	2.1573e+07	1.36567e+07	2.63728e+07	2.00671e+07	1.28914e+07	2.14219e+07	1.65422e+07	1.32187e+07	2.43525e+07	1.72254e+07	1.81249e+07	-0.2589	0.14819
α-Aspartylphenylalanine	281.113		Positive	1.37065e+06	933890	1.05622e+06	4.26531e+06	2.80823e+06	92168.7	118906	2.62341e+06	472336	7.53858e+06	1.45763e+06	1.87065e+06	3.10549e+06	1.48913e+06	692952	232213	176770	2.81001e+06	219462	1.45228e+06	181243	386018	144251	161483	587068	1.79311e+06	401718	1.56769e+06	-1.397	0.046775
Octyl gallate	281.14		Negative	14529.2	25601.7	38432	242341	35828.8	7785.83	18541.4	75369.3	56958.6	16262.5	10769.3	39821.6	45000.9	16594.3	68528.1	104240	319937	181728	100334	164987	104029	95349.1	153092	27262.8	213055	123254	50145.5	126351	1.914	0.000297
Cyclocarbamide A	281.15		Positive	2.36304e+07	4.6981e+06	2.79915e+06	8.64935e+06	6.77571e+06	5.35528e+07	7.85893e+06	1.27805e+07	6.44806e+06	1.11258e+07	4.06517e+07	7.66852e+06	2.83235e+07	1.49158e+07	3.67988e+07	2.25199e+06	1.13331e+07	1.69978e+07	2.1811e+06	2.22483e+07	6.52502e+06	6.31328e+07	1.49638e+06	4.93194e+07	7.42105e+06	1.60023e+07	5.75845e+06	427380	-0.5056	0.372334
ProtoporphyrinIX	282.136		Positive	37716.6	39015.7	68814.6	46165.4	27243	438798	32518.9	30946.4	35727.8	42211.3	41373.4	39883.7	46153.1	36675.9	45041.5	25924.5	1.11803e+06	607310	41185.4	175696	103216	105333	36661.8	93421.5	51958.1	302097	49952.5	64853.6	1.106	0.050226
Oleamide	282.279		Positive	5.92764e+07	3.02884e+07	3.0932e+07	2.45375e+07	2.52712e+07	9.81488e+07	6.52367e+07	4.50953e+07	5.16496e+07	5.79465e+07	3.56948e+07	3.7559e+07	6.30002e+07	3.08772e+07	2.58558e+07	2.59054e+07	2.28282e+07	4.1969e+07	8.86981e+06	6.49738e+07	2.55493e+07	2.10364e+07	4.70426e+07	3.62513e+07	3.88722e+07	6.40066e+07	4.22092e+07	4.23996e+07	-0.406	0.137273
dimethyl N~1~,N~4~-dicyanotetrahydropyrazine-1,4-dicarbimidothioate	283.079		Positive	6.59005e+06	2.46963e+06	3.56634e+06	2.17956e+06	3.03982e+06	8.02561e+06	2.63675e+06	1.08027e+07	2.26826e+06	1.64009e+07	1.7337e+07	1.43917e+07	1.90064e+07	1.50417e+07	9.25579e+06	2.30404e+06	2.96912e+06	3.83508e+06	3.24709e+06	7.70632e+06	2.85782e+06	7.00633e+06	3.0404e+06	1.46695e+07	1.49278e+07	1.76486e+07	1.61774e+07	1.56893e+07	0.04587	0.59349
Nigbeauvin B	283.082		Negative	233389	1.51499e+06	1.94184e+06	1.83494e+06	1.88545e+06	56419.7	1.25482e+06	1.26546e+06	940234	756185	281255	878070	113604	718715	3.75668e+06	5.01708e+06	4.92217e+06	3.4025e+06	4.85167e+06	6.57397e+06	3.54398e+06	5.48293e+06	3.26104e+06	4.7821e+06	4.63815e+06	5.57901e+06	4.16009e+06	4.19049e+06	2.766	5e-06
Phomaligol A	283.119		Negative	125183	124117	83415.9	213378	194700	149078	220190	152335	173671	166243	263360	925473	178255	330572	190843	129492	200761	196465	334378	173095	93966.3	120183	95162.5	245342	144045	265419	136741	218767	-0.1938	0.387167
tyr-thr	283.129		Positive	1.05853e+07	5.38787e+06	2.3849e+06	1.3039e+07	4.82139e+06	6.94113e+06	2.53088e+06	9.19052e+06	2.92341e+06	1.13187e+06	8.69414e+06	4.50963e+06	259683	5.2813e+06	2.88169e+06	2.45568e+06	2.44866e+06	1.0774e+06	813661	4.45434e+06	358224	5.1354e+06	827365	412574	480910	795115	1.81258e+06	583913	-1.697	0.006359
Cadralazine	284.171		Positive	1.09854e+06	638869	369199	692178	278799	1.11916e+06	581691	935696	154208	866550	842138	2.2328e+06	1.17108e+06	1.01181e+06	1.24094e+07	1.49276e+07	8.95606e+06	1.63989e+07	6.52165e+06	4.64703e+06	1.67371e+07	8.60552e+06	6.52035e+06	7.46598e+06	3.60184e+06	1.42675e+07	5.37979e+06	5.11824e+06	3.549	<0.000001
Stearamide	284.295		Positive	892227	488493	419828	795148	453162	281265	947635	515825	1.087e+06	1.16367e+06	1.48614e+06	1.53368e+06	401464	27532.4	427982	405257	197770	506794	389915	113996	325623	293230	785065	1.4272e+06	965752	112473	736329	75520.1	-0.6551	0.211373
Cytospolide Q	285.171		Negative	2.326e+06	208170	1.06172e+06	741253	1.93326e+06	621159	1.6838e+06	1.89254e+06	191412	2.11106e+06	3.26284e+06	72837.1	3.51397e+06	7220.34	1.72039e+06	282474	1.61954e+06	633814	1.3648e+06	667639	1.33977e+06	1.64905e+06	197793	1.62107e+06	2.85347e+06	34270.7	834916	8187.88	-0.288	0.539139
2-hydroxy-heptadecanoic acid	285.244		Negative	7313.87	7910.86	9004.49	37478.3	10048.1	7739.9	6763.78	9206.66	6306.62	40126.1	116198	8429.78	10095.9	9129.29	103199	188744	41851	55920.3	183084	16958.5	7171.09	324733	115903	190336	235916	43479	55995.6	8977	2.431	0.000664
Piperine	286.144		Positive	40520.7	54935.3	50452.8	302602	53003.4	42780.3	55320.7	40320	55931.4	262692	81078.6	40477.5	49669.5	35750	190475	61647.9	399946	689323	62376.8	40777.4	57929.8	43593.8	61878.1	128673	50450.7	49395.6	52163	54850.9	0.452	0.275564
(2E)-octenoylcarnitine	286.201		Positive	127572	4.13469e+06	3.65779e+06	2.95375e+06	3.37452e+06	175549	1.55414e+06	4.67293e+06	1.89416e+06	2.08912e+06	80272.5	3.24316e+06	113511	1.69588e+06	1.90153e+06	458120	1.29242e+06	1.26276e+06	1.54868e+06	4.61314e+06	656356	3.47892e+06	1.4011e+06	2.99827e+06	2.77572e+06	5.09002e+06	2.92045e+06	2.72325e+06	0.7946	0.22285
Pentadecanoyl-EA	286.274		Positive	68539.6	1.18122e+06	73236.9	1.68084e+06	78965.3	302026	2.68492e+06	62618.7	1.49265e+06	72833.2	779063	78220.5	84899.2	76766.2	1.1544e+06	576350	935101	969867	318952	56641.8	1.45753e+06	91264.2	1.34647e+06	65681	132689	76137.8	71474.4	69057.2	0.136	0.578509
N-(4-methoxy-1-methyl-1H-indazol-3-yl)-5-methyl-3-isoxazolecarboxamide	287.114		Positive	3.89697e+06	140200	310041	126035	131481	3.83063e+06	133824	168242	1.21492e+07	104174	115336	126950	1.56436e+06	96837.3	1.34738e+06	140639	236298	161656	147443	199138	143918	192001	407231	113225	160682	145084	8.27498e+06	280521	-0.3935	0.470496
Cromakalim	287.139		Positive	478726	188161	85341.5	783371	503441	468981	97257.1	402153	86710.4	372971	839471	128735	327435	126577	1.23735e+06	944471	1.16533e+06	981006	572970	1.00149e+06	527768	727302	555886	169272	365064	421259	319670	263185	1.103	0.015041
Cladosporester C	287.15		Negative	29737.5	2.24265e+06	2.88895e+06	3.54051e+06	2.83173e+06	29144.7	3.82395e+06	1.65946e+06	1.92475e+06	1.80593e+06	58503.6	1.72767e+06	21152.3	1.70265e+06	109471	38100.3	146902	63383.3	81307	201014	22859.3	178401	51927.8	55036.3	59243.3	19652.4	60053.1	24230.1	-3.454	0.000821
(1R,4S,5R,7R,10R)-guaiane-1,5,10,11,12-pentaol	287.187		Negative	977756	13707.4	13834.7	11781.8	15437.7	7637.54	9976.9	8244.09	10639.1	6991.03	6925.59	455276	13912.3	7123.6	801741	16116.2	16403	13109	16567	13073.1	12750.9	11078.1	10256.9	7597.1	9794.24	338310	12526	8319.13	0.1601	0.573543
10-16-Dihydroxyhexadecanoicacid	287.223		Negative	208141	303853	461993	328976	260734	861844	158981	497624	2.24665e+06	145363	530533	317112	218376	382761	159749	306912	334800	44659.4	76591.9	166994	178311	30332.2	970216	106582	34260.9	186475	85768.4	496400	-1.362	0.013859
N1-N12-Diacetylspermine	287.244		Positive	168984	353333	643266	6.71601e+06	168983	159103	5.79187e+06	209593	520813	504896	167048	395653	441906	168250	3.25699e+06	7.75057e+06	3.28422e+07	9.71501e+06	9.50678e+06	1.22584e+07	7.40677e+06	3.41709e+06	1.93264e+07	1.72726e+06	974554	1.0007e+07	1.30213e+07	6.33538e+06	3.979	3e-06
N-Acetyl-ala-ala-ala-methylester	288.156		Positive	5.53953e+06	3.28544e+06	3.09027e+06	5.24472e+06	4.79858e+06	3.18872e+06	3.45348e+06	8.56341e+06	2.91993e+06	4.38702e+06	4.14344e+06	3.54821e+06	6.64282e+06	3.565e+06	1.37889e+07	1.8095e+07	1.13329e+07	7.08374e+06	9.21366e+06	3.37154e+06	1.11303e+06	2.35708e+06	4.90365e+06	1.27706e+06	1.28732e+06	4.02711e+06	6.79958e+06	8.30771e+06	0.1663	0.492131
Leu-arg	288.203		Positive	3.36009e+07	1.70516e+07	1.36094e+07	2.53924e+07	1.91703e+07	4.52498e+07	1.42465e+07	4.50407e+07	1.75973e+07	9.92912e+06	1.479e+07	6.12917e+06	3.41172e+07	1.22858e+07	1.5288e+07	1.75502e+07	2.91308e+07	1.02824e+07	1.31316e+07	9.67375e+06	5.72972e+06	9.56503e+06	1.65309e+07	7.07369e+06	1.01725e+07	4.50428e+06	4.62069e+06	7.10963e+06	-0.9184	0.010255
O-octanoyl-R-carnitine	288.217		Positive	8.7533e+06	9.52693e+06	9.31831e+06	8.87489e+06	8.93648e+06	7.76838e+06	9.92068e+06	8.87657e+06	8.45003e+06	5.38864e+06	5.12475e+06	6.23016e+06	5.59218e+06	5.08446e+06	8.13272e+06	8.25037e+06	8.38101e+06	7.97675e+06	7.75586e+06	7.56398e+06	7.48966e+06	6.24905e+06	8.0567e+06	4.06792e+06	5.72506e+06	5.19263e+06	5.17264e+06	3.89304e+06	-0.2034	0.172137
4-(Î²-D-Glucopyranosyloxy)-2,5-dimethyl-3(2H)-furanone	289.093		Negative	19184.4	690952	769610	810996	827056	17847.6	387029	948790	590531	357345	10453	325137	6377.09	345206	602037	444257	897246	224634	450501	346814	190013	256194	174889	420373	198404	369180	215460	301916	0.7841	0.27417
Penipyridone D	289.118		Positive	1.19503e+06	273192	137451	288987	356847	576971	398939	488148	178515	429313	717501	623050	131994	430886	667589	101317	615522	332304	195258	516452	269507	846382	206292	162030	822632	717674	233799	93101.4	-0.2071	0.45792
Tabtoxin	290.135		Positive	1.03964e+06	640983	430837	1.54617e+06	913595	1.56292e+06	42010.9	1.61773e+06	438942	1.10629e+06	808657	416792	1.98892e+06	1.46095e+06	955589	4.61938e+06	338292	2.04932e+06	538650	1.97818e+06	840564	849897	2.05271e+06	2.37038e+06	658237	920472	304839	1.13856e+06	0.4896	0.291817
Vazabitide B	290.171		Positive	3.57595e+06	1.4388e+06	907353	1.90397e+06	1.71778e+06	3.37864e+06	866080	2.24169e+06	587142	2.7693e+06	4.83101e+06	1.91976e+06	2.53274e+06	595670	1.18956e+06	1.13725e+06	1.50068e+06	864734	658821	1.30723e+06	317319	1.40297e+06	702568	1.80535e+06	809965	556466	525539	413604	-1.052	0.006405
Trimethoprim	291.144		Positive	89155.8	459770	1.08647e+06	778759	897927	74063.1	377242	586328	260863	145865	88156.8	278281	88391	374558	225333	1.03426e+06	1.0762e+06	275632	568939	900735	173804	802943	329599	707589	526977	582159	540562	579557	0.9126	0.054317
Tolyprolinol	291.17		Positive	474933	339935	363277	482722	417129	494499	437785	464649	521942	364459	525947	600396	513466	453646	431830	473072	639867	387191	391875	430010	442957	3.82252e+06	437172	368843	372982	457896	368176	389096	0.127	0.460861
Penbutolol	292.227		Positive	996910	5.89527e+06	4.91191e+06	5.96744e+06	5.04915e+06	4.27775e+06	5.94023e+06	1.20189e+06	7.46368e+06	485950	4.77212e+06	1.41655e+06	1.30464e+06	708784	616785	3.31195e+06	6.14454e+06	3.29496e+06	3.0499e+06	2.63346e+06	3.03351e+06	272303	2.45871e+06	208531	3.27928e+06	129105	221273	365131	-1.21	0.083027
Pukeleimide G	293.113		Positive	3.23101e+06	1.99551e+06	1.96372e+06	2.2485e+06	2.45144e+06	5.18334e+06	1.5981e+06	4.5273e+06	1.76776e+06	3.64629e+06	1.87828e+06	2.33899e+06	3.35832e+06	1.27764e+06	567758	968502	1.49547e+06	699134	526366	921624	497141	516056	966411	551444	473003	514346	461826	535603	-1.932	<0.000001
Ethyl 3-O-beta-D-glucopyranosyl-butanoate	293.124		Negative	12731.6	1.60768e+06	1.42386e+06	1.85325e+06	1.30281e+06	10406.3	1.47543e+06	1.19518e+06	1.24361e+06	689260	11179	705929	11292.1	528206	38209.6	30313.3	20812.5	33352	32583.9	27468.2	31363.3	29555.2	21958.9	27361.5	28834.3	35030.8	21795.4	23577.6	-3.416	0.001023
Myristyl sulfate	293.179		Negative	1.72953e+06	3.52144e+07	4.7332e+07	5.69557e+07	5.08423e+07	1.99862e+06	5.17609e+07	1.10392e+07	2.04269e+07	1.81963e+07	2.5895e+06	1.13602e+07	1.82906e+06	7.99533e+06	5.20137e+06	1.09019e+07	1.7183e+07	1.72786e+07	1.02589e+07	1.04204e+07	7.68172e+06	1.45878e+07	1.07092e+07	1.55106e+07	1.25183e+07	6.46797e+06	1.37723e+07	1.21705e+07	-0.1241	0.56287
Carteolol	293.186		Positive	2.80098e+06	156235	1.44202e+06	186584	180686	2.64949e+06	186510	193122	189724	170096	3.3372e+06	4.90086e+06	3.18895e+06	5.01055e+06	1.51386e+06	184210	2.08711e+06	173329	160426	4.68918e+06	165158	223761	182905	191625	6.33846e+06	7.85743e+06	3.04136e+06	5.45046e+06	0.1594	0.576354
(2S)-4-Methyl-2-({[(3S,4S,5R)-2,3,4-trihydroxy-5-(hydroxymethyl)tetrahydro-2-furanyl]methyl}amino)pentanoic acid (non-preferred name)	294.155		Positive	2.09399e+06	245413	192691	1.7551e+06	1.34451e+06	1.46186e+06	888841	1.77747e+06	975391	3.02305e+06	1.24906e+06	173468	1.09877e+06	2.04588e+06	3.56576e+08	1.59959e+08	2.43938e+07	7.12542e+07	2.55259e+07	9.12288e+06	7.36857e+07	3.22161e+08	2.39229e+07	2.42025e+08	2.15302e+07	2.675e+07	2.71002e+07	3.26225e+07	5.77	<0.000001
Gaburedin A	295.129		Positive	2.21208e+06	3.22374e+06	1.98091e+06	2.91341e+06	8.1596e+06	2.55573e+06	249018	2.49172e+06	123011	1.31883e+06	2.14816e+06	967474	1.47854e+06	771320	1.72115e+06	4.35185e+06	2.47538e+06	1.47805e+06	1.22301e+06	974314	709596	3.51749e+06	1.98526e+06	1.16044e+06	386932	307016	127826	138348	-0.644	0.269679
N'2-benzylidene-5-hex-1-ynylfuran-2-carbohydrazide	295.144		Positive	351145	703667	143899	174696	567722	1.46266e+06	289444	1.11756e+06	66419.7	56368.1	163375	52913.4	130775	47938.9	376623	1.83346e+06	2.88075e+06	308593	110274	7.37257e+06	259616	1.74915e+06	66610.2	62020.2	409553	64835.7	128418	57374.8	0.6481	0.347417
Cyclocarbamide B	295.165		Positive	2.49373e+07	180657	5.2133e+06	2.27973e+07	1.48721e+07	2.36821e+07	5.79746e+06	1.90435e+07	3.81727e+06	5.24651e+06	2.18137e+07	5.43567e+06	1.36536e+07	5.45307e+06	2.14126e+07	8.03207e+06	155090	8.61637e+06	7.34611e+06	1.66672e+07	1.53511e+06	2.35042e+07	4.6976e+06	1.88078e+07	6.94568e+06	4.67498e+06	3.88035e+06	1.59691e+06	-0.5479	0.379122
Auxarconjugatin D	296.128		Positive	1.10517e+06	487094	465607	977011	320826	1.40581e+06	584987	628083	1.06352e+06	585194	842266	746554	1.26206e+06	633303	723528	315210	1.05382e+06	866601	569115	1.01171e+06	1.02755e+06	979278	601314	440139	1.00935e+06	611397	698074	565248	-0.05124	0.561196
Linoleyl hydroxamic acid	296.259		Positive	2.08316e+06	1.72833e+06	3.40053e+06	2.52258e+06	1.98655e+06	2.70585e+06	3.90796e+06	4.83277e+06	5.19095e+06	3.92217e+06	3.11558e+06	2.82878e+06	1.7895e+06	2.33001e+06	1.97721e+06	1.49001e+06	1.41675e+06	2.0791e+06	1.49155e+06	2.53737e+06	2.21278e+06	2.37532e+06	2.75393e+06	2.3738e+06	1.92543e+06	1.95834e+06	3.82024e+06	2.14177e+06	-0.4337	0.026176
5-Oxooctadecanoic acid	297.244		Negative	8.02174e+06	6.0451e+07	1.38551e+07	2.01471e+07	3.65944e+07	2.87081e+07	2.68998e+07	1.56035e+07	6.64636e+07	1.80912e+07	5.17532e+07	3.48796e+06	1.0741e+07	2.76134e+06	9.07104e+06	4.10886e+06	2.19279e+07	4.68149e+06	7.94478e+06	5.50479e+06	1.03632e+07	9.26487e+06	1.22055e+07	1.26818e+07	1.36936e+07	4.25127e+06	7.92903e+06	5.04515e+06	-1.144	0.01934
4-methylaminobenzoyl rhamnopyranoside	298.129		Positive	309374	250918	242483	279615	264178	244734	265859	235782	277604	200062	258036	256244	256649	210165	340910	303066	446483	1.29958e+06	354797	269762	328835	292887	321112	272307	253069	292968	273774	275015	0.4283	0.02376
Penicillenol A1	298.201		Positive	66662	266941	523906	788043	286761	271557	963363	448288	165876	883331	98146.1	826917	66180	789455	347663	85590	736943	126428	75232.9	1.02517e+06	82240.7	549222	196707	1.09582e+06	326977	1.60739e+06	235299	1.50097e+06	0.09557	0.580979
2-Aminooctadec-4-yne-1,3-diol	298.274		Positive	141617	1.34296e+06	652179	785617	1.25206e+06	1.97977e+06	520540	51713	329777	100929	2.8948e+06	56041.2	109224	49704.9	291683	259811	1.52448e+06	986125	143400	107896	147458	1.02126e+06	174030	734610	268574	55821.5	139080	160273	-0.2913	0.495218
Tridemorph	298.311		Positive	59161.6	65704.2	51196.8	69882.5	60308.2	86956.5	68205.3	46679.5	69596.1	74407.2	78140.1	73689.3	80668.8	61669.7	55913.3	52499	56212.7	63667.1	47301.3	62209.7	55016.4	49211.8	56857.5	67998	64562	76634.4	68741.9	60565.2	-0.1694	0.070518
Thalassemine	299.11		Positive	78808.1	1.49571e+07	1.72253e+07	1.98106e+07	3.29518e+07	73608.2	1.80613e+07	1.44049e+07	1.52685e+07	1.83366e+07	69572	1.42995e+07	78069	2.86743e+07	101204	150923	945453	150113	166262	291180	127594	95043.5	248852	98128.7	85124	87768.1	96404.4	134913	-4.68	0.000333
Acaudiolic acid	299.114		Negative	12940.2	53852.7	16847.6	14670.4	12746.2	12399.9	45700.4	27768.9	14076.7	33962.9	10353.8	11406.6	9624.63	14815.6	101542	72388.2	304947	117286	84367.1	117869	27533.2	128593	51700.3	88458.4	112943	124908	98689.3	68398.9	2.412	<0.000001
3,4-dihydro-3-heptantrienyl-8-hydroxyl-6-hydroxymethyl-5-methylisocoumarin	299.129		Negative	116277	13502	13613.5	12229.5	16168.6	8131.82	11054.5	49987.5	10735	7708.13	12434.1	9006.45	57111.7	22714.6	81092.7	13196.1	14578.8	12019.8	16291.9	17743.4	11950.9	9041.99	11154.2	8601.96	15421.6	10286.4	80774.9	18444.9	-0.05479	0.588482
diphthinate	299.171		Positive	169365	197992	90774.6	337988	217748	265752	118261	811103	144351	644691	111105	116537	256836	222051	9.31466e+06	482237	6.85124e+06	594178	7.38815e+06	603775	2.33717e+06	743882	8.27741e+06	4.17363e+06	1.50878e+06	1.99821e+06	4.83433e+06	7.26959e+06	3.588	<0.000001
Minaprine	299.185		Positive	485548	6.40217e+06	7.01089e+06	7.03257e+06	7.44973e+06	221512	6.06742e+06	7.71929e+06	4.17557e+06	7.36653e+06	575817	7.22551e+06	445726	2.94999e+06	5.41526e+06	4.03597e+06	3.94283e+06	3.40711e+06	3.95084e+06	1.04015e+07	3.07393e+06	6.7614e+06	3.72583e+06	6.78452e+06	6.15816e+06	1.21896e+07	4.33593e+06	7.29618e+06	0.9199	0.110513
13,14-Dihydro-15-keto-tetranor prostaglandin F1α	299.187		Negative	188626	290562	421227	301616	398376	619112	244304	311247	535379	17683.5	824729	125887	153946	780412	87446.8	40524.4	109620	175525	186464	183236	39828.2	176720	45390.5	27521.8	319819	19204.5	40159.9	88792.1	-1.788	0.003022
(R)-10-Hydroxystearate	299.259		Negative	1.86532e+07	7.91539e+07	4.8935e+07	1.26327e+08	7.79035e+07	7.40579e+07	9.50916e+07	3.86337e+07	8.14967e+07	2.14543e+07	3.72164e+07	1.01055e+07	2.10153e+07	5.1735e+06	2.27969e+07	6.76638e+07	9.71843e+07	7.28268e+07	5.47924e+07	2.86601e+07	5.27064e+07	7.21974e+07	5.78113e+07	1.0743e+07	4.33493e+07	1.48484e+07	1.74067e+07	1.19718e+07	-0.09667	0.569518
N-(3-hydroxy-dodecanoyl)-homoserine lactone	300.217		Positive	116422	1.35358e+07	3.68138e+07	4.97736e+07	2.85614e+07	103221	4.98065e+07	1.58758e+07	2.77122e+07	6.11236e+07	107154	6.48789e+07	75243.8	7.13222e+07	2.62316e+07	1.62196e+07	1.76149e+07	2.40681e+07	1.18688e+07	7.74607e+07	6.24656e+06	3.48029e+07	2.2799e+07	9.15459e+07	4.26573e+07	9.88612e+07	4.9054e+07	1.41075e+08	2.306	0.069275
Nordihydroguaiareticacid	301.145		Negative	53459.7	1.87532e+07	7.16898e+06	2.84376e+06	61845.3	115685	11460.7	250705	821920	2.55971e+06	50339	46648.4	59122.5	65640.5	59323.5	8.06957e+06	214331	145915	19630.3	206907	16782.7	327208	20631.2	268518	327844	52814.2	265387	114177	-0.931	0.33943
Luteoride E	301.155		Positive	2.89508e+06	225725	105756	224659	343587	2.11482e+06	220382	2.28198e+06	104908	94926.6	313672	272203	189428	106752	201708	104232	224900	92347.4	91257.4	992208	94525.8	245938	94042.7	83259.7	96306.9	88880.8	77975	94722.8	-1.265	0.03494
Conflamide D	301.176		Positive	1.99295e+06	2.76929e+06	2.94449e+06	1.77544e+06	2.33694e+06	2.72884e+06	1.7807e+06	1.11894e+06	1.61466e+06	339154	3.04531e+06	1.21118e+06	1.37171e+06	897730	470661	1.1242e+06	2.90927e+06	1.4236e+06	1.44204e+06	1.08362e+06	642478	279608	820521	169674	964157	300098	353436	266057	-1.328	0.004197
Koninginin G	301.202		Negative	402558	147050	325535	620117	1.20675e+06	1.55727e+06	322469	1.004e+06	1.57215e+06	139270	2.42254e+06	539057	505627	2.90487e+06	512150	587679	1.22641e+06	696255	1.12856e+06	1.72276e+06	355718	834042	1.47228e+06	213968	2.75117e+06	571441	533745	4.63037e+06	0.4215	0.342276
Mycenarubin C	302.114		Positive	422869	67070.9	495863	769315	93099.4	393153	71673.2	49334.9	70297.1	289349	792690	47132.6	93523.8	59267.7	346910	333554	546628	540461	143690	213010	373038	291108	284239	276025	414188	350337	304588	95750	0.9035	0.07154
(Ac)2-L-Lys-D-Ala	302.171		Positive	1.5205e+06	645165	149820	980369	2.38122e+06	3.14341e+06	230313	1.26032e+06	1.06643e+06	3.32503e+06	1.59175e+06	381077	2.31174e+06	1.87003e+06	4.30999e+07	4.04239e+07	4.58142e+06	1.01876e+08	3.22378e+07	3.59908e+06	3.29526e+07	6.18821e+06	6.01515e+07	5.14498e+07	1.97263e+06	5.9169e+07	1.18439e+07	7.05706e+07	4.342	1e-06
Microansamycin I	302.175		Positive	29108.6	68531.1	62210.9	68239	70463.7	31602.3	60512.1	42919	54084.9	47008.4	38840.1	40670.4	31976.7	37048.6	58564.5	84865	435591	60767.5	55124.6	551410	51081.6	2.08749e+06	61888.8	42237.4	614040	118696	46592.1	365690	1.608	0.006522
(S,S)-2,6-bis-(4-isopropyl-4,5-dihydro-1,3-oxazol-2-yl)pyridine	302.186		Positive	1.36557e+06	94650.9	398047	2.10725e+06	73422.7	58680.5	84009.8	64219.4	84817.5	78169.5	174511	5.39348e+06	103453	560323	114622	97542.6	139747	124487	119052	73993.6	111095	92949.8	106128	87273.5	83974.2	105694	178922	107410	-1.071	0.091502
Glycyl-L-asparaginyl-D-leucine	303.166		Positive	1.1172e+07	5.08303e+06	3.82272e+06	8.37625e+06	7.1607e+06	9.19044e+06	4.29416e+06	9.48328e+06	2.72665e+06	4.6931e+06	1.22233e+07	5.07965e+06	8.63945e+06	2.48041e+06	4.36142e+06	4.26696e+06	3.40448e+06	3.10306e+06	2.61398e+06	3.31691e+06	1.76564e+06	5.35153e+06	5.92065e+06	8.6552e+06	1.96815e+06	1.83148e+06	485671	1.97978e+06	-1.059	0.007388
Terretrione B	303.17		Positive	955852	2.23157e+06	2.10234e+06	1.62643e+06	2.53475e+06	902407	757697	1.62757e+06	2.23833e+06	565657	850677	700604	950444	759892	969953	2.13893e+06	3.57855e+06	1.06055e+06	2.15227e+06	9.18813e+06	767609	2.05725e+06	1.06657e+06	1.53149e+06	1.8779e+06	2.67789e+06	1.19414e+06	1.18631e+06	0.5714	0.09897
1-(1-azepanylmethyl)-1,3-dihydro-3-spiro(1,3-dioxolan-2-yl)-2H-indol-2-one	303.171		Positive	2.69306e+07	4.50808e+06	2.53157e+06	2.25178e+06	5.70042e+06	3.26534e+07	2.42016e+06	2.88789e+07	244042	511824	2.19525e+06	1.45858e+06	2.2115e+06	422663	4.08642e+06	2.23844e+06	8.11515e+06	320378	3.37458e+06	2.17136e+07	610037	6.55142e+06	660453	101723	1.21949e+06	646649	272064	480705	-1.149	0.181606
Arachidonic acid	303.233		Negative	4713.3	10220.2	4440.91	6104.08	10385.2	20318.7	11077.1	3660.49	9390.62	4685.13	69831.1	4675.5	4817.47	3640.68	4039.32	110688	263770	160072	169733	37884.1	122339	8689.17	109965	3738.8	110333	4738.96	5427.88	4682.33	1.993	0.017347
Indole-3-acetyl-epsilon-L-lysine	304.166		Positive	1.52137e+07	5.94741e+06	2.83289e+06	1.51717e+07	1.04072e+07	1.28242e+07	5.26295e+06	1.23289e+07	1.80403e+06	6.586e+06	1.44589e+07	3.75927e+06	7.25027e+06	3.64717e+06	2.13841e+07	6.79449e+06	4.95322e+06	1.74737e+07	4.4682e+06	7.89804e+06	4.52766e+06	7.73978e+06	2.55906e+06	5.2909e+06	2.15768e+06	5.44624e+06	1.47433e+06	451201	-0.6031	0.202746
tilisolol	305.186		Positive	1.49983e+07	180875	4.64997e+06	218511	94945.2	2.55215e+07	220672	9.83055e+06	214324	179775	5.65385e+06	2.87887e+06	300774	4.0094e+06	1.30475e+07	198401	2.36676e+06	189986	226794	4.59582e+07	218427	4.48408e+06	229165	154198	3.37446e+06	5.07313e+06	3.06382e+06	9.27425e+06	0.3	0.546146
Imazamox	306.145		Positive	3.73661e+06	1.34563e+06	591580	4.31451e+06	2.05658e+06	2.74708e+06	461477	2.04667e+06	176651	146672	2.20912e+06	1.05058e+06	1.98325e+06	763920	9.06325e+06	1.74466e+06	875155	5.6826e+06	137379	2.79035e+06	1.60186e+06	3.1916e+06	600146	1.98044e+06	502015	1.92356e+06	617728	178610	0.1157	0.576354
gamma-Glutamyl-3-[(1E)-1-propen-1-ylsulfinyl]alanine	307.096		Positive	2.98608e+06	192919	211947	163890	168079	90322.7	128108	3.01065e+06	104886	3.9638e+06	249804	1.74794e+06	3.42988e+06	2.16877e+06	990235	4.21506e+06	246078	4.80886e+07	2.27121e+06	262055	1.35415e+07	835234	233894	8.16021e+06	232418	1.68938e+06	251486	1.23729e+06	1.349	0.148833
Corrinoid	307.191		Positive	82850.4	1.98509e+06	1.24759e+06	2.16052e+06	1.75068e+06	2.27566e+06	1.9254e+06	416181	1.45317e+06	103419	2.67937e+06	243598	78506.8	63928.6	300944	3.75585e+06	1.46275e+06	543458	2.86226e+06	1.6349e+06	653857	219873	887169	256683	270824	236568	243159	284302	-0.01436	0.606778
Roxatidine	307.202		Positive	8.60154e+06	62979.4	4.27306e+07	66803.7	61253.9	1.91804e+07	67856	1.82887e+06	61333.4	57465.2	255767	1.20977e+07	171950	6.933e+06	6.7107e+06	62068.6	1.38221e+06	57130.6	56082.4	4.3233e+07	56957	443466	58179.4	48748.3	596509	2.7579e+07	1.37359e+06	4.41685e+07	0.06786	0.601365
methyl 8-[2-(2-formyl-vinyl)-3-hydroxy-5-oxo-cyclopentyl]-octanoate	309.171		Negative	2.50516e+06	1.23427e+06	1.35009e+06	1.39675e+06	491903	305413	944695	1.64476e+06	1.97059e+06	1.30545e+06	1.1945e+06	1.00653e+06	1.21692e+06	940080	1.24285e+06	1.87741e+06	1.28027e+06	1.91379e+06	1.51785e+06	1.33407e+06	1.27786e+06	1.48599e+06	1.22942e+06	1.28918e+06	1.54886e+06	1.3295e+06	667804	1.3278e+06	0.2661	0.24046
9S-hydroxy-10S,11S-epoxy-12Z,15Z-octadecadienoic acid	309.207		Negative	2.36216e+06	6.38614e+06	1.14427e+07	9.23634e+06	1.11036e+07	8.79649e+06	1.53519e+07	2.165e+06	1.28452e+07	230428	9.64582e+06	1.83938e+06	2.25183e+06	769691	1.6053e+06	3.72991e+06	8.77232e+06	4.16627e+06	3.4534e+06	8.10803e+06	3.28459e+06	868698	5.46753e+06	124172	1.7743e+06	601625	161293	1.58161e+06	-1.225	0.107446
8-(4'-O-methyl-α-ribopyranosyloxy)-3,4-dihydroquinolin-2(1H)-one	310.129		Positive	81498.5	104948	102305	104603	110349	67564.3	112947	75889	100679	73502.4	80585.3	76428.9	80799.3	68566	137374	121477	302956	265910	142750	98186.6	164277	119874	450865	116961	103066	135111	109956	115690	0.7992	0.000702
gln-tyr	310.14		Positive	2.97457e+06	744313	253591	1.46922e+06	340859	1.96052e+06	694295	2.37209e+06	1.47244e+06	1.19931e+06	3.10787e+06	1.34215e+06	2.65949e+06	785513	4.78606e+06	188111	692434	2.04393e+06	1.78619e+06	495559	376274	2.55155e+06	166604	3.38231e+06	1.54654e+06	1.68882e+06	805439	1.32892e+06	-0.216	0.495844
N-(7Z-tetradecenoyl)-homoserine lactone	310.238		Positive	225640	54120.9	139815	64101.9	80596.4	289430	58971.1	61342.3	160807	60949.2	402871	74577.3	571437	57561.3	57819.1	69030	100193	153150	61162.4	43248.4	55255	48281.3	76023	54072.2	57885	52489.5	52108.5	61017.1	-0.8824	0.022693
6-((2S,4R)-2,4-dihydroxyundec-1-yl)-4-hydroxy-3-methyl-2H-pyran-2-one	311.187		Negative	595134	563364	529612	492547	912379	871024	639430	467177	568955	504125	823194	700622	844879	680970	418792	475898	279459	409229	335823	956240	262397	418630	392460	84640.6	934195	137233	397599	276316	-0.8833	0.004487
N-tetradecanoyl-homoserine lactone	312.253		Positive	1.26105e+06	219590	1.84751e+06	1.61338e+06	1.74639e+06	992003	3.06818e+06	1.63091e+06	5.22431e+06	487525	2.90495e+06	1.07617e+06	2.98707e+06	483161	549231	2.08237e+06	1.43456e+06	1.21939e+06	644893	922173	1.59443e+06	783959	2.13723e+06	732430	884702	328466	205930	182029	-0.8343	0.088696
7,2'-Dihydroxy-5,8-dimethyl-4',5'-methylenedioxyflavan	313.108		Negative	8890.62	12921.6	13996.3	11219.5	14921.9	8475.69	11271.7	8225.21	11197.6	6407.21	373879	121224	6267.57	173621	10909.4	135915	20788.4	12251.6	15575.6	24854.3	16588.9	39143.7	10838	7713.5	2.65626e+06	322344	49701	742242	1.311	0.149051
Seco-Dihydropyrenophorin-1,4-lactone	313.166		Negative	18090	20160.9	27400.1	43057.2	23628.4	84771.7	70116.1	189460	28063	11240.3	235441	100915	74886.1	269128	17252.9	28558.2	23202	17806.4	24052.1	191602	37257.6	117867	23530	10862	252881	50569.9	73880.4	286208	-0.1842	0.533035
1-Methyl-N-(9-methyl-9-azabicyclo[3.3.1]non-3-yl)-1H-indazole-3-carboxamide	313.201		Positive	725807	9.95299e+06	9.40524e+06	7.07711e+06	1.058e+07	624212	5.33424e+06	3.9641e+06	2.7776e+06	3.43122e+06	618313	2.66473e+06	552405	577008	2.324e+06	4.81039e+06	8.75375e+06	2.02275e+06	4.46863e+06	9.21124e+06	1.22241e+06	3.94415e+06	1.89127e+06	521379	680861	7.42166e+06	4.79964e+06	5.06783e+06	0.2726	0.478876
N-palmitoyl glycine	314.269		Positive	2.48157e+06	3.06618e+06	2.88778e+06	3.90994e+06	4.36611e+06	3.66184e+06	2.57088e+06	1.3181e+06	4.26442e+06	2.93729e+06	7.56504e+06	2.42367e+06	5.27994e+06	1.5413e+06	1.30908e+06	2.55984e+06	7.49159e+06	1.66726e+06	2.00139e+06	1.31729e+06	1.05437e+06	1.07222e+06	1.21296e+06	989741	1.96924e+06	763399	1.34885e+06	1.29674e+06	-1.031	0.002211
R-Palmitoyl-(2-methyl) ethanolamide	314.306		Positive	72699.6	67740.2	59636.9	89288.1	80571.6	74477.1	79097.8	65913.6	85376.9	73276.7	169049	83368.4	88155.5	68416.2	666458	50609.1	57532.3	358599	48919.2	65058	334957	87166.4	192559	67114.3	164767	68287.4	68552.3	536290	0.6883	0.090784
7-O-methylpenicitor A	315.124		Negative	1.56846e+06	190645	205843	369105	623659	795274	450220	1.32024e+06	301413	173337	462267	1.18318e+06	1.07112e+06	3.88713e+06	1.3554e+06	465492	857297	358381	473485	800293	288959	1.23019e+06	416255	80032.3	468970	880829	912330	3.1638e+06	0.02728	0.60099
2,3,4,5-tetranor-thromboxane B1	315.182		Negative	42644.7	43269.3	59445.4	37963.4	119604	174986	23006.7	145955	36733.7	20420.5	167711	17351.5	79896	89400.9	115785	15285.6	79454.8	40760.4	24892.2	100264	15330.5	135111	18582.5	14606.5	90439.3	74751.2	42808	125421	-0.2843	0.42265
(9S-10S)-9-10-Dihydroxyoctadecanoate	315.254		Negative	2.61297e+07	2.85265e+07	2.94992e+07	3.00819e+07	2.80501e+07	1.82281e+07	3.09256e+07	1.76514e+07	3.23783e+07	1.69981e+07	2.85989e+07	3.41821e+07	3.33451e+07	2.64379e+07	7.35515e+06	1.94741e+07	4.07757e+07	1.8236e+07	1.47213e+07	1.0939e+07	1.39606e+07	1.08044e+07	1.96266e+07	8.52523e+06	1.67585e+07	6.76419e+06	8.09711e+06	1.20333e+07	-1.012	0.000155
Remikiren	316.18		Positive	1.45969e+07	1.23214e+07	1.00872e+07	1.19166e+07	1.03508e+07	1.7787e+07	1.32072e+07	1.09875e+07	1.28456e+07	1.0493e+07	1.56722e+07	1.1966e+07	1.35357e+07	1.0449e+07	1.13933e+07	1.27619e+07	1.92674e+07	9.49296e+06	9.90062e+06	1.21319e+07	1.07673e+07	1.03499e+07	7.88421e+06	8.8556e+06	1.21106e+07	8.46987e+06	8.97897e+06	1.05856e+07	-0.2206	0.06803
O-decanoyl-R-carnitine	316.248		Positive	1.03032e+06	91395.4	109176	211783	100751	1.31958e+06	519185	249059	143235	796911	58828.2	867215	204199	810375	1.17522e+06	360110	88870	649336	234318	1.02654e+06	550505	316200	364886	388289	474122	846101	311080	952538	0.6364	0.19917
MYRISTIC ACID DIETHANOLAMIDE	316.285		Positive	2.81196e+06	1.49139e+06	1.31635e+06	2.16259e+06	1.47393e+06	2.43502e+06	2.03652e+06	2.32761e+06	2.68194e+06	2.06808e+06	1.13873e+06	2.49592e+06	1.73859e+06	1.76975e+06	3.08494e+06	802043	3.0367e+06	1.21098e+06	773086	2.42202e+06	1.19482e+06	1.4323e+06	1.18681e+06	1.39387e+06	1.26088e+06	2.38542e+06	1.88933e+06	2.29282e+06	-0.285	0.181258
Isononadecasphinganine	316.321		Positive	185286	141098	114784	479883	92433.9	427272	595101	102090	795216	179214	1.42297e+06	81511.3	224655	71403.7	280398	142036	83294.7	59865.5	56263.6	163077	69566.8	710741	65189	519148	254737	128729	108750	653562	-0.4997	0.296323
Spiroapplanatumine K	317.103		Negative	12402.8	15321.5	16924.5	13130.4	18106.6	9842.71	12848.8	10297.4	13042.8	8505.17	10461.5	10051	8925.26	8729.52	12447.1	15736	19004.6	13720.5	42286.4	10475.7	14818.7	49744.5	11646.4	8605.42	8777.67	250297	8715.47	374419	0.9771	0.068108
acetyl triethyl citrate	317.124		Negative	23393.3	1.1623e+06	1.14381e+06	1.45929e+06	1.50334e+06	39210.7	976166	1.08443e+06	923860	554520	65104.3	939022	29819.7	708211	732024	1.33207e+06	2.22492e+06	980628	1.12984e+06	1.7469e+06	762838	1.26072e+06	1.02741e+06	1.0167e+06	1.31255e+06	1.38506e+06	846803	1.17132e+06	1.57	0.027547
Musacin C	317.126		Negative	294994	104257	87820.6	439314	323275	45626.8	59745.7	273882	26814.1	245188	324067	125798	39618.3	100996	21479.3	66200.4	89307.5	49306.5	49042.7	71837.2	23971.8	47781.6	28435.3	71577.3	65282.9	27175.5	34097.4	26866	-1.557	0.001279
Nigrosporapyrone A	317.14		Negative	10515.6	13290	14175.8	12240.6	16903.7	9527.81	11711.3	9309.02	9770.58	10888.7	10050.3	10221.2	37353.5	8996.14	10878.8	837456	94345.2	12689.6	15550.8	23603	11971.6	108729	19352.5	100507	118340	51114.4	65500.5	22434.8	1.842	0.002157
Tripropyl citrate	317.161		Negative	61849.7	1.16223e+06	1.44076e+06	1.34944e+06	1.32678e+06	28488.2	1.09309e+06	1.23514e+06	1.28961e+06	1.80326e+06	206733	124941	55427.7	1.89967e+06	57831.8	145091	264706	126313	188305	137190	113998	48135.1	113560	35613.8	31777.2	60945.3	50760.9	62920.1	-2.529	0.001148
Tenacibactin A	317.207		Positive	290143	441594	80932.4	404884	87296.2	53449.6	89351.5	60035.2	708658	58147.1	63750.4	60462.3	63919.7	54242	232008	734459	1.18973e+06	1.20523e+06	992201	188878	607069	94831.2	148376	92527.2	123238	106885	86985.5	86827.7	1.138	0.060279
GLK	317.218		Positive	6.90893e+06	2.46039e+06	3.68587e+06	3.32999e+06	4.56648e+06	7.88317e+06	4.21197e+06	5.2742e+06	3.64558e+06	772214	5.07495e+06	3.97273e+06	6.02061e+06	2.23201e+06	9.54366e+06	2.5204e+06	6.54338e+06	4.62169e+06	5.66245e+06	3.4844e+06	1.99996e+06	4.01929e+06	5.89604e+06	6.75711e+06	2.4531e+06	2.17412e+06	2.05453e+06	2.33663e+06	-0.008498	0.606563
3-[(3-Hydroxynonanoyl)oxy]-4-(trimethylammonio)butanoate	318.228		Positive	42264.3	338085	73882.9	373758	1.94158e+06	144929	67464	314114	1.04943e+06	271197	215927	98899.5	44689	45402.9	75788.2	527727	1.65393e+06	279748	1.18529e+06	394389	59817.2	403015	344669	110942	545793	179894	51479.2	88242.6	0.4958	0.36851
Terragine B	319.165		Positive	886193	105560	109661	111970	106328	69104.5	112598	807539	105662	96318	82655.5	122068	83087.2	104053	92462.6	109799	129381	98293.6	95629.2	292301	98016.6	70291.4	98189.3	81707.5	85974.4	92130.8	80854	98220.2	-0.4129	0.220208
Fusaperazine C	319.165		Positive	2.039e+06	4.26096e+06	1.03942e+06	5.09542e+06	6.29107e+06	2.22367e+06	5.50402e+06	3.59019e+06	2.78619e+06	5.26449e+06	2.12436e+06	1.46628e+06	1.34192e+06	649681	3.92624e+06	5.90852e+06	1.16593e+07	2.06593e+07	5.05587e+06	1.47509e+06	1.24928e+07	2.22465e+07	5.76188e+06	4.0969e+06	1.96749e+06	1.14887e+06	1.08296e+06	776582	0.7156	0.173565
2-[(2Z)-2-({4-[(3-Aminopropyl)amino]butyl}imino)-2-hydroxyethyl]-2-hydroxysuccinic acid	320.182		Positive	3.90959e+06	848255	737804	2.2598e+06	2.3017e+06	3.8615e+06	818580	3.02686e+06	482961	1.89525e+06	3.95333e+06	1.16496e+06	2.07963e+06	770072	4.47428e+06	589577	1.56481e+06	6.06818e+06	673034	2.01995e+06	500661	3.85754e+06	1.0168e+06	6.89538e+06	878993	1.81125e+06	870140	1.86488e+06	0.03828	0.597552
Iprovalicarb	321.217		Positive	33926.8	74924.1	71711	90046.2	74271.4	209700	74687	61084.1	64636	60286	42468.6	112786	40832.7	235922	67964	75814.5	88305.9	59393.6	60731.2	170064	58234.8	55511.3	62875.9	68040.5	78606.1	250675	63514.7	1.13696e+06	0.3365	0.340949
Streptcytosine M	322.176		Positive	1.20477e+06	316175	80595.5	258405	1.65243e+06	312982	323850	570345	384768	188487	1.06027e+06	477959	105540	72153.6	117628	105485	166248	124443	126372	88042.7	114470	108499	106586	85301.5	106661	110414	106967	93094.2	-1.602	0.000636
Phenylalanylarginine	322.188		Positive	7.08365e+06	1.37767e+06	3.35063e+06	2.55657e+06	1.66368e+06	1.12583e+07	2.09073e+06	8.56933e+06	3.0031e+06	852513	2.29501e+06	335961	9.29371e+06	3.33954e+06	2.07637e+06	1.25664e+06	5.45451e+06	1.55404e+06	1.20609e+06	5.08986e+06	313769	1.09667e+06	981113	377790	1.99204e+06	707942	395758	678231	-1.285	0.026356
Bis-D-fructose2'-1'-dianhydride	323.099		Negative	54857.7	54238.2	54123.9	177449	55535.1	42270.5	50886.3	50323.4	52715.7	50352.2	48071.1	560099	36762.2	39496.6	334603	131786	121524	354898	79062.7	44497.1	392280	67479	327007	784988	46441.4	289912	138410	619820	1.536	0.004846
Terezine B	323.16		Positive	1.40744e+06	343957	1.03841e+06	301920	3.72088e+06	2.14492e+06	337787	232664	909301	258512	2.54218e+06	5.00611e+06	963838	2.76081e+06	7.62377e+06	6.27424e+06	1.44775e+07	6.50564e+06	379062	1.26102e+07	358697	1.01282e+07	3.17673e+06	270121	7.9029e+06	3.3131e+06	5.66231e+06	5.18067e+06	1.858	0.015677
Labdanolic acid	323.259		Negative	141737	12670.6	11465.7	9342.98	12573.3	133282	10349.9	7920.45	13675.6	9933.84	115434	21731.1	9611.55	9132.89	16875.5	8889.7	9593.71	8902.06	10245.1	12167.8	9219.15	7175.67	8069.01	8540.59	12102.8	9597.46	9212.1	8541.4	-0.9667	0.042014
Streptcytosine G	324.156		Positive	680673	254672	112785	132204	194649	514826	185777	593389	151119	179044	588801	682878	426518	46669.6	736133	222536	108796	1.02255e+06	105804	57090.8	117074	277347	81932.3	425375	179838	119753	56315.9	66711.1	-0.6618	0.179589
Carbazoquinocin D	324.196		Positive	1.27438e+07	3.32928e+06	5.3844e+06	5.3045e+06	4.7984e+06	1.26662e+07	6.26666e+06	1.2808e+07	5.85895e+06	2.30578e+07	2.48929e+07	2.93366e+07	2.32547e+07	2.58479e+07	1.3042e+07	4.9584e+06	5.03749e+06	5.10684e+06	4.70927e+06	1.34688e+07	5.63147e+06	1.07084e+07	5.59514e+06	2.29368e+07	2.5828e+07	2.92622e+07	2.76279e+07	2.41497e+07	0.01627	0.602776
Anandamide (18:2, n-6)	324.29		Positive	2.46387e+06	2.37189e+06	946399	924359	208923	1.31354e+06	839278	479461	631193	728083	756128	1.90879e+06	988873	1.55126e+06	425891	299267	337157	2.07632e+06	95694.6	509050	1.32604e+06	750705	1.19378e+06	1.45007e+06	533704	1.17323e+06	887939	573908	-0.5643	0.176331
Linoleoyl ethanolamide	324.29		Positive	1.34012e+06	8.43191e+06	1.93016e+06	2.08428e+06	9.28056e+06	1.88401e+06	2.39858e+06	1.00758e+06	2.52069e+06	7.42001e+06	2.48803e+06	996701	982271	154260	3.79881e+06	1.73283e+07	2.13477e+07	2.04226e+07	1.03709e+07	5.10498e+06	1.53589e+07	3.96017e+06	3.38111e+06	1.68943e+07	3.1105e+06	6.38115e+06	2.61997e+06	3.23307e+06	1.855	0.002634
2,3-dinor-8-iso Prostaglandin F2?	325.202		Negative	1.67364e+06	5.56247e+06	4.63178e+06	5.53347e+06	5.69079e+06	1.73287e+06	4.29368e+06	434233	3.8327e+06	648387	6.23117e+06	1.47002e+06	1.76066e+06	742410	1.14077e+06	7.30905e+06	8.54865e+06	5.80195e+06	5.14515e+06	4.1284e+06	4.34886e+06	4.51141e+06	3.02762e+06	2.35439e+06	964484	1.18983e+06	1.36755e+06	1.58868e+06	0.3263	0.392364
Streptcytosine F	326.171		Positive	213511	2.37442e+06	1.66846e+06	898867	1.96253e+06	1.93479e+06	939361	64651.2	1.04466e+06	63124.2	2.30754e+06	103100	65996.8	105652	120070	98198.4	2.21906e+06	1.45946e+06	119853	1.71169e+06	429821	195316	512655	90749.4	1.10244e+06	257891	282882	108132	-0.4408	0.433213
Sperabillin A	326.217		Positive	2.66892e+06	141339	168420	214948	150979	2.2099e+06	288412	96460	173962	99346.2	719423	199860	1.93643e+06	126415	202612	162969	333374	193978	172929	266969	160279	211734	152122	113407	288900	133508	232734	118796	-0.734	0.145383
Oleoyl ethanolamide	326.306		Positive	39455.7	9.11435e+06	738637	1.39015e+06	7.94424e+06	3.52834e+06	2.5685e+06	104768	2.50247e+06	4.29186e+06	4.9203e+06	93703.1	97103	70807.7	9.36531e+06	1.6364e+07	2.13292e+07	2.57769e+07	1.00495e+07	1.29838e+07	1.8235e+07	8.62904e+06	8.17134e+06	2.01729e+07	7.25741e+06	1.53905e+07	8.40137e+06	5.64344e+06	3.844	0.000136
2-(1-Propen-1-yl)-4-hydroxymethyl-3-furanylcarbonyla-L-Rhamnopyranoside	327.109		Negative	62852.4	69176.1	84316.7	15899.1	32146.9	50766.1	59298.7	47793.9	65770.8	120011	101037	126547	59962.9	12927.5	12938.4	29433.9	208823	15099.3	18937.9	220344	14188.2	42368.4	13746	11491.1	116299	30681.1	129696	22697.5	-0.6239	0.211373
Tetrahydroindol 5	328.139		Positive	174607	1.02e+06	306611	762276	459406	610000	752280	552651	600307	601724	481920	139714	282594	135473	3.05933e+08	2.33929e+08	8.82159e+06	2.83495e+07	1.64631e+07	6.43665e+06	3.20935e+07	2.97995e+08	6.71837e+06	3.06832e+08	1.74698e+07	1.34158e+07	1.85996e+07	1.92182e+07	6.369	<0.000001
Diprotin B	328.223		Positive	837676	215833	171614	2.17395e+06	1.09055e+06	692047	391694	168044	194929	1.2878e+06	1.22299e+06	440138	248552	186612	3.36429e+06	368442	651969	1.32617e+06	419477	174334	228366	1.12818e+06	2.58518e+06	3.17861e+06	1.47117e+06	1.58159e+06	825610	611918	0.9409	0.085734
10-nitro-9E-octadecenoic acid	328.248		Positive	747805	1.42799e+06	3.44032e+06	3.31645e+06	3.90676e+06	5.99921e+06	2.82906e+06	2.95127e+06	3.08861e+06	3.58866e+06	4.1186e+06	2.88991e+06	419550	2.30856e+06	472887	3.47652e+06	2.59442e+06	2.92197e+06	2.9119e+06	2.89479e+06	1.82116e+06	901765	2.22685e+06	5.57694e+06	2.77714e+06	4.62906e+06	3.0513e+06	6.76242e+06	0.06345	0.581057
Stearoyl ethanolamide	328.321		Positive	31746.8	893827	99151.9	311848	524821	1.52907e+06	475588	16385.2	997445	83964.3	1.15865e+06	20094.3	17647.6	21984.4	34627.9	18541.5	56348.9	66536	24473.4	104188	40000.7	43827.5	24153.7	29072.6	50215.4	32070.8	25747.6	18414.6	-2.102	0.010578
FL1C3CGS0020-a	329.103		Negative	20040.7	12517.1	2.56109e+06	11528.9	14879.2	8456.02	10778.4	23773	9250.65	7567.15	442166	396934	12556.7	105538	33650.5	12088	4.16164e+06	11807.7	14405.9	25135.7	30429.4	9917.41	9643.74	8798.73	365616	306778	273138	1.57925e+06	0.7973	0.385689
N1-(2-{2-[2-(acetylamino)phenoxy]ethoxy}phenyl)acetamide	329.15		Positive	1.08603e+07	109462	2.22019e+06	9.2377e+06	3.37404e+06	1.52515e+07	1.83539e+06	1.11333e+07	2.94889e+06	787295	8.00027e+06	1.00554e+06	5.43911e+06	3.11278e+06	1.01139e+07	209013	435328	6.53755e+06	909181	2.42554e+06	1.44354e+06	4.58635e+06	580963	4.09253e+06	384330	2.98267e+06	1.10597e+06	694310	-1.103	0.13252
(15Z)-9,12,13-Trihydroxy-15-octadecenoic acid	329.233		Negative	1.03677e+07	1.6763e+08	1.67811e+08	1.86332e+08	1.99942e+08	1.46043e+08	1.64017e+08	1.11384e+07	1.656e+08	1.12697e+07	1.67415e+08	3.88089e+06	1.11938e+07	3.47595e+06	1.40924e+07	1.66247e+08	2.88009e+08	1.56129e+08	1.31687e+08	1.15507e+08	1.1431e+08	8.90598e+06	1.193e+08	1.83525e+07	1.31774e+08	8.93492e+06	6.27249e+06	1.72042e+07	0.1234	0.585078
Valclavam	330.166		Positive	6.05032e+06	6.71728e+06	2.15057e+06	3.42246e+06	4.07479e+06	4.16602e+06	1.36668e+06	4.15876e+06	1.60075e+06	4.73716e+06	5.3249e+06	3.63645e+06	3.93493e+06	3.56588e+06	7.86139e+06	7.39391e+06	5.64058e+06	1.9614e+06	3.12857e+06	4.43571e+06	1.65226e+06	3.9473e+06	2.462e+06	2.85182e+06	4.29335e+06	2.67722e+06	3.23182e+06	2.55944e+06	-0.0443	0.579184
Commendamide	330.264		Positive	370209	5.41117e+06	1.83915e+06	5.46371e+06	4.30895e+06	3.66156e+06	4.65804e+06	288426	4.87079e+06	305475	4.8384e+06	328029	330910	295369	3.61353e+06	5.62417e+06	3.82071e+06	4.2754e+06	3.61908e+06	3.51868e+06	3.40175e+06	2.601e+06	4.44262e+06	2.20825e+06	3.27292e+06	674777	2.74347e+06	294783	0.9074	0.155714
SPK	331.198		Positive	6.4174e+06	4.10135e+06	2.38724e+06	6.17704e+06	4.73007e+06	6.64522e+06	1.74255e+06	5.33721e+06	1.73019e+06	2.46733e+06	9.88391e+06	3.71403e+06	4.22432e+06	1.71157e+06	4.48149e+06	513956	3.63036e+06	4.33144e+06	1.20799e+06	3.13246e+06	406143	2.49937e+06	1.42995e+06	3.6745e+06	989098	1.62504e+06	1.16734e+06	1.05309e+06	-1.174	0.00727
9,10,13-trihydroxy-Octadecanoic acid	331.249		Negative	1.01947e+06	41247.5	249448	225064	47878	78337.6	53119.9	27522.8	326446	43856.1	360626	1.33249e+07	474976	4.40884e+06	1.18392e+06	123670	120418	340814	108120	202183	4.11454e+06	76289.7	692029	69925.3	429620	1.15931e+07	449518	760861	0.7738	0.351708
N-acetyl-L-leucine-L-serine-L-alanine	332.182		Positive	3.64509e+06	4.48544e+06	2.05029e+06	9.47145e+06	3.74898e+06	5.24723e+06	3.78468e+06	3.22908e+06	2.92906e+06	3.69017e+06	1.0976e+07	2.38346e+06	4.1509e+06	2.03736e+06	4.08268e+06	1.57779e+06	3.18704e+06	3.3625e+06	1.4608e+06	3.88723e+06	401501	2.42528e+06	1.67454e+06	2.8082e+06	3.56442e+06	1.35032e+06	1.42755e+06	2.63063e+06	-0.89	0.012505
Marimastat	332.218		Positive	9.38958e+06	4.71675e+06	3.15249e+06	6.02807e+06	5.22149e+06	1.02384e+07	2.42726e+06	6.22519e+06	1.70316e+06	2.09566e+06	1.04504e+07	3.56632e+06	6.29262e+06	2.86989e+06	4.81467e+06	1.9096e+06	3.50444e+06	5.06556e+06	2.37817e+06	2.19286e+06	620347	2.82947e+06	1.66202e+06	3.83515e+06	615851	1.74247e+06	1.0625e+06	1.54798e+06	-1.184	0.004011
Simplifungin	332.28		Positive	2.23866e+06	1.30942e+06	2.70866e+06	3.05401e+06	3.32608e+06	4.58738e+06	3.05663e+06	688730	3.32015e+06	994358	949069	492431	2.4119e+06	359929	350265	3.82867e+06	3.96476e+06	1.33939e+06	1.27177e+06	2.54857e+06	569867	1.21044e+06	774245	774631	3.49539e+06	274780	768479	690794	-0.5533	0.227604
Dihydroepiheveadride	333.135		Negative	7506.32	11306.6	11483.7	10265.8	13884.7	7092.69	9723.11	7418.57	9679.46	11187	6610.83	6738.1	6385.26	7146.73	17135.2	314928	338894	13684.2	71487.8	8413.57	13057.7	80072	9018.33	92636.1	41264.9	114560	7182.4	21071.6	2.083	0.00106
Not named	333.166		Positive	234502	204426	194210	221356	213607	188615	214426	178721	211259	235420	203170	194230	210616	210381	1.09138e+07	1.78654e+06	4.77474e+06	1.69187e+07	9.25613e+06	2.90076e+06	1.20286e+07	1.31904e+07	2.30916e+07	5.76916e+06	1.74192e+07	1.7039e+07	3.0046e+07	4.29419e+07	5.716	<0.000001
Chetocochliodin F	334.14		Positive	1.11092e+06	508975	238109	1.28961e+06	934314	812061	113647	1.0819e+06	132980	1.03486e+06	1.1322e+06	553860	598544	549416	139520	670248	189525	217611	344841	403752	155890	970975	143567	652491	133632	123982	120431	116805	-1.283	0.008788
fenalamide	335.233		Positive	115830	72047.3	94969.6	87817.6	96853	96937.4	83258.3	82588.9	109470	54554.8	86779.1	99448.4	82581.2	83770.7	69629.6	82605.6	119897	75757.9	73190.7	58291.6	70438.3	62031.8	78606.8	64706.1	69268.7	66726.4	67732.6	354203	-0.1103	0.444143
A-79197-2	337.116		Negative	45112.6	71947.3	179524	101476	416388	81639.8	158022	96190.1	170202	73270.9	55142.1	68312.9	92934	73233.6	55506.6	24787.9	31917.1	46047.9	88203.4	120795	42990.5	95718.8	38180.5	22034.1	43619.9	60285.9	89535.2	24472.3	-1.033	0.004772
(±)5(6)-DiHET	337.239		Negative	45605.1	1.0434e+06	282676	375469	213923	93967.5	39094.7	49883.6	604585	323444	47863.2	53154.7	68108.4	40854.2	24610	406465	1.40378e+06	101730	106691	43567.4	18792.6	19447.1	438328	70086.8	117451	34395.7	16090.1	45508.2	-0.7346	0.268851
(+/-)8(9)-DiHET	337.239		Negative	23332.6	583473	411186	405495	41387.3	1.04423e+06	339012	337103	751027	104712	373028	27487.1	23849.6	39099.1	22869.2	312529	712681	87262.6	46963.6	372899	21380.5	52542.9	268423	23207.2	188616	19517.4	27775.9	30693	-1.112	0.148969
Tecadenoson	338.145		Positive	153002	1.0199e+07	1.09402e+07	7.97734e+06	8.55252e+06	143457	9.0967e+06	8.16116e+06	6.02539e+06	5.94931e+06	163153	5.94239e+06	161497	4.94695e+06	199985	210149	294944	226781	204277	182355	228805	187895	202932	166642	174752	185562	174600	174945	-3.643	8.3e-05
Carquinostatin A	338.175		Positive	57963.2	92402.5	72346.6	76690.1	65510.6	52434.8	78171.3	58237.5	75491.6	148655	513911	113071	1.04239e+06	319862	115320	66339.3	85039.1	53150.3	54760.9	53641.5	60941.8	56097	58955.3	107263	453757	341819	885401	936476	0.1055	0.573859
Erucamide	338.342		Positive	1.72151e+07	1.46743e+07	7.3549e+06	9.51098e+06	1.70973e+07	1.47813e+07	9.16107e+06	1.49737e+07	1.0195e+07	1.63088e+07	3.14907e+07	2.56493e+07	2.74162e+07	1.73328e+07	1.42906e+07	1.40212e+07	1.54264e+07	4.63961e+06	6.92581e+06	1.59829e+07	9.90837e+06	7.80315e+06	1.11867e+07	1.57351e+07	3.05252e+07	2.4915e+07	2.83013e+07	1.48311e+07	-0.1793	0.408244
Tumonic acid A	340.248		Positive	44150.8	182368	196537	150095	189335	43911.8	118629	604186	300570	649197	58624.1	382644	50395.6	754511	401060	186679	179288	112716	47830	1.05018e+06	194633	277569	260591	865048	448673	1.17467e+06	528451	1.46485e+06	0.9973	0.091572
1,8,15-Triazacycloheneicosane-2,9,16-trione	340.26		Positive	640337	935298	173124	114719	301215	52574.9	79245.2	68201.7	73787.2	56688.3	69718	177918	64243.9	44489	386897	159606	197906	100735	221937	67300.6	91234.4	104523	89716.7	71015.5	76974.3	83587.6	76165.3	78219.3	-0.1288	0.539322
N-oleoyl glycine	340.285		Positive	1.96046e+07	1.24007e+07	1.45566e+07	9.21674e+06	1.02832e+07	2.73352e+07	3.19647e+07	1.50433e+07	4.31464e+07	9.35489e+06	2.8749e+07	1.21249e+07	2.64167e+07	4.38174e+06	5.7472e+06	9.60493e+06	1.23141e+07	1.35506e+07	5.85041e+06	5.62846e+06	6.90897e+06	4.35171e+06	1.69948e+07	4.1339e+06	7.41009e+06	3.93148e+06	5.46304e+06	2.13693e+06	-1.309	0.000942
Flavoroseoside	341.088		Negative	10921.3	108355	155475	16378.1	17008.4	8270.34	10963.9	9698.26	11560.4	8323.86	1.43949e+06	7253.17	6611.93	6505.62	12965.4	174041	1.438e+06	62899.1	15698.5	9812.61	13034.2	10331.2	10626.3	9527.58	2.40674e+06	9739.43	8183.61	8500.23	0.606	0.424035
2-Methyl-4-oxo-3-[(2E)-2-penten-1-yl]-2-cyclopenten-1-yl hexopyranoside	341.161		Negative	20534.6	179399	298194	280175	268442	12664.4	198125	172374	248535	131213	62415.4	162190	4987.32	90938.8	111645	123065	217927	102366	152252	238295	509537	209466	535795	91766.8	164166	205593	117940	168079	0.9172	0.114844
Pentamidine	341.196		Positive	166824	1.17119e+06	1.14667e+06	1.21984e+06	1.00514e+06	578051	1.06942e+06	1.30444e+06	413853	651219	740655	571307	397661	446889	759130	759638	939291	843980	703519	1.81294e+06	731331	836442	719077	800104	796909	1.44554e+06	908862	785614	0.3733	0.155803
(2R,3R,5R,6S)-2,3,4,5,6-Pentahydroxycyclohexyl 2-amino-2-deoxy-alpha-D-glucopyranoside	342.14		Positive	784894	599077	416613	521943	325840	338188	502806	363402	406785	503039	339634	350985	365435	330381	7.08067e+07	3.25314e+07	6.96444e+06	6.78175e+06	1.06024e+07	669119	6.73153e+07	2.41511e+07	4.93732e+06	4.95796e+07	9.04711e+06	7.16902e+07	3.19901e+07	6.47743e+07	5.418	<0.000001
5,8,4'-Trihydroxy-3,7-dimethoxy-6-methylflavone	343.082		Negative	8657.75	10843.2	42519.5	9882.74	17742.1	7112.21	9060.96	7389.16	21944.9	6133.98	7627.47	7419.54	5702.35	7059.16	9120.14	16112	73103.7	11127.6	217579	7125.21	53031.2	54412.6	8293.48	11745	6912.82	526996	10900.9	408749	1.642	0.023956
(3S,4S)-3-hydroxytetradec-13-ene-1,3,4-tricarboxylic acid	343.176		Negative	27818.3	837097	1.09888e+06	996550	1.05989e+06	22078.2	836736	832204	944886	860053	62415.4	611244	6850.73	559701	464342	615110	1.4387e+06	512791	711195	1.13465e+06	535869	969090	538447	540875	840109	722779	589379	593109	1.196	0.111181
Gallicynoic acid F	343.213		Negative	1.52578e+06	1.67411e+06	3.29967e+06	2.15301e+06	1.05093e+07	2.23884e+06	2.76117e+06	1.36025e+06	2.72231e+06	898833	7.90041e+06	1.44313e+06	1.32091e+06	904920	1.55871e+06	2.7409e+06	1.68427e+07	8.82793e+06	1.05148e+07	6.16897e+06	5.82025e+06	1.67261e+06	5.74049e+06	824823	6.55013e+06	1.956e+06	1.37051e+06	1.2318e+06	0.6848	0.155714
(3S)-3-{(Z)-[(3S)-3-{(Z)-[(3R)-3-Amino-1-hydroxy-4-methylpentylidene]amino}-1-hydroxybutylidene]amino}-5-methylhexanoic acid	344.255		Positive	7.20295e+06	4.83247e+06	3.85935e+06	3.89862e+06	1.11829e+07	1.00591e+07	1.59087e+06	1.62726e+07	3.55297e+06	6.24148e+06	1.46453e+07	6.7791e+06	1.46548e+07	2.97979e+06	2.86648e+07	2.07819e+06	8.12735e+06	2.40648e+07	2.46795e+06	1.02672e+07	7.06862e+06	1.72661e+07	5.93798e+06	7.91396e+06	7.21238e+06	6.28388e+06	3.32427e+06	2.16908e+06	0.1371	0.532279
N-(2-hydroxyethyl) hydroxy-fatty acid amide (C=6-24)	344.316		Positive	57390.2	375988	92688.6	113473	109136	411076	69420.6	54920.3	150165	61559.8	64479.5	69589.3	70316.5	59801.3	560933	5.63837e+06	1.24778e+07	6.40568e+06	4.90872e+06	1.11013e+06	5.51726e+06	2.84134e+06	6.00765e+06	1.3566e+06	1.16609e+06	847761	255449	216486	4.308	<0.000001
Chaetophenol C	345.134		Negative	7832.64	12050.8	12676.4	9937.02	13985.6	6974.5	9606.02	6638.35	7997.05	6051.87	623148	6548.49	4601.76	5633.81	9593.67	10678.3	72742.8	55984.3	13635.7	7610.78	10013.1	6142.04	8343.97	6069.43	785708	9455.88	5474.86	5880.42	0.4571	0.419307
3,4,7-Trihydroxy-5,4'-dimethoxy-6,8-dimethylflavan	345.134		Negative	70872.2	13306.4	14325.9	12465.8	16101	13684.9	10757.3	36213.5	11226	7697.29	17197.5	11122.9	43804.2	26780.2	12084.4	78973.4	634450	14071.7	39717.2	9148.11	75282.2	66223.8	18298.7	7678.25	37468.3	15402.7	8013.42	87282.5	0.8293	0.146483
Rhodotorulic acid	345.177		Positive	1.0505e+07	5.0799e+06	4.85445e+06	4.39768e+06	6.64039e+06	9.5568e+06	150034	9.05756e+06	158298	9.35912e+06	9.55877e+06	5.24871e+06	8.74041e+06	2.92425e+06	588600	3.53666e+06	5.05313e+06	1.73022e+07	450268	412538	3.84267e+06	9.64556e+06	7.96771e+06	1.66722e+06	4.95405e+06	3.27572e+06	4.87488e+06	3.86882e+06	-0.3704	0.460861
Floionic acid	345.228		Negative	1.63124e+06	7.96713e+06	9.13529e+06	9.5327e+06	1.09352e+07	7.04899e+06	8.23194e+06	1.17071e+06	8.65908e+06	923732	7.89651e+06	1.44313e+06	1.37861e+06	853819	1.65592e+06	8.76725e+06	1.69355e+07	8.86281e+06	1.01546e+07	5.97136e+06	5.83798e+06	1.46576e+06	5.59282e+06	943641	6.26611e+06	1.99351e+06	1.37051e+06	1.14943e+06	0.0283	0.60099
Eptapirone	346.197		Positive	6.73538e+06	1.43687e+06	1.06396e+06	1.53403e+06	2.56943e+06	4.23913e+06	1.28259e+06	4.74675e+06	614926	1.51241e+06	4.06592e+06	2.91485e+06	1.40902e+06	3.247e+06	5.16548e+06	2.0775e+06	2.18765e+06	9.01482e+06	2.86372e+06	1.98503e+06	1.13371e+06	4.25094e+06	5.33838e+06	3.29211e+06	2.18263e+06	2.3033e+06	1.48597e+06	3.23143e+06	0.3963	0.241219
Azaserine	347.095		Positive	1.60372e+07	393176	257180	340593	1.89826e+06	385512	1.47576e+06	232647	268163	722441	314538	877843	1.31384e+06	1.35866e+06	4.60251e+07	4.5645e+06	2.6808e+06	4.12851e+07	1.95169e+07	4.56731e+06	2.56022e+07	3.4384e+07	1.55321e+07	3.55924e+07	6.02714e+06	2.38696e+07	1.32579e+07	3.61143e+07	4.442	<0.000001
Nifedipine	347.124		Positive	281910	651101	320478	1.80196e+06	1.41752e+06	1.21506e+06	818343	592426	735779	1.07311e+06	2.45812e+06	306893	196822	190782	936157	104815	2.52077e+06	1.30906e+06	1.39637e+06	1.79869e+06	599676	768821	947955	488185	2.0909e+06	1.1666e+06	494039	567722	0.4225	0.313521
Acinetobactin	347.134		Positive	185372	2.26036e+06	2.77719e+06	2.35223e+06	2.17429e+06	176415	1.59509e+06	2.49335e+06	818183	946598	196537	555494	188275	1.73557e+06	1.87673e+06	1.9871e+06	2.75358e+06	1.06693e+06	1.26502e+06	3.25597e+06	982554	1.60145e+06	1.28306e+06	2.17784e+06	1.26141e+06	3.62655e+06	2.12734e+06	1.3149e+06	1.031	0.044165
1-2-Bis(3-4-dimethoxyphenyl)propane-1-3-diol	347.15		Negative	67578.3	14026.3	15493.7	12020.4	16575.9	166839	32322.2	129334	11940.2	14670.4	265071	194545	135775	7991.55	45088.2	902292	1.16018e+06	294058	107653	107458	57270.7	131885	22598.3	185788	186063	184648	114819	213430	1.977	0.007943
Istamycin C0	347.265		Positive	1.11791e+06	812189	739193	898939	1.51181e+06	161665	1.08865e+06	799394	744018	1.36023e+06	450716	1.2953e+06	1.34755e+06	712271	772930	261158	1.63793e+06	251439	230196	245272	273190	1.41125e+06	656537	423970	211056	486993	543104	456855	-0.8918	0.022138
DeltaPLH	349.165		Positive	102513	105182	73971.3	84517.1	95549.4	96345.5	96968.3	250832	97286.4	80801.6	113271	95064	91063.2	94777.2	79115.8	84633.5	103197	86191.9	70982.7	83866.4	99148.8	71469.5	92566.9	66062.6	333774	79990.4	185363	2.93251e+06	0.3093	0.378032
Anandamide (20:2, n-6)	352.321		Positive	5.00812e+06	326324	1.2639e+06	2.3182e+06	1.1474e+06	4.37561e+06	1.7995e+06	2.12527e+06	1.88072e+06	4.03283e+06	4.62863e+06	4.97573e+06	5.44668e+06	3.97237e+06	5.59574e+06	1.0915e+06	749115	864765	483742	3.6158e+06	1.39446e+06	1.85936e+06	1.54333e+06	4.49299e+06	3.85056e+06	5.60461e+06	5.54174e+06	4.54906e+06	-0.1694	0.515462
1,1'-[Oxybis(2,1-ethanediyloxy-2,1-ethanediyl)]bis(1H-pyrrole-2,5-dione)	353.135		Positive	166042	4.86249e+06	2.65158e+06	4.66593e+06	5.53803e+06	121250	5.48096e+06	4.37685e+06	140331	3.89237e+06	5.76123e+06	115563	178935	99712.1	3.11767e+06	4.05917e+06	3.76925e+06	4.27883e+06	3.40603e+06	2.96173e+06	3.36601e+06	3.55624e+06	3.17662e+06	3.06926e+06	3.88205e+06	2.91835e+06	154529	3.4546e+06	1.459	0.086557
Fumigaclavine D	353.223		Positive	1.50376e+06	852320	851755	682050	783180	1.02374e+06	638969	543939	669054	3.56801e+06	4.21724e+06	4.22815e+06	3.64169e+06	3.83183e+06	1.25112e+06	839339	806831	720594	815178	1.07954e+06	684907	594085	698748	4.61792e+06	4.93128e+06	5.26107e+06	5.91708e+06	5.4656e+06	0.1624	0.529626
Cinnabaramide E	354.228		Positive	23612.6	213262	202166	449395	125917	34900	281193	125734	122350	373464	38417.2	80063.3	108597	60537.9	53796	89185.7	126467	63037.5	70902.1	143379	58860.6	150955	67033.2	198225	248181	186328	347405	121180	0.0307	0.60099
Canangalia D	355.176		Negative	12298.7	975434	1.01277e+06	1.41797e+06	1.19486e+06	7736.07	992492	884274	674694	276208	7964.96	523678	10735.6	360600	16617.6	14777.4	115007	13512.9	185626	66200.8	11663.4	144251	10769.4	15007.2	172610	145156	13752.6	98424.4	-2.368	0.026008
hexamidine	355.212		Positive	80369.3	4.45134e+06	2.24966e+06	5.52527e+06	3.87333e+06	80977.8	3.70754e+06	2.08999e+06	1.70924e+06	2.96503e+06	145404	703621	92434.9	3.28769e+06	2.82833e+06	2.45671e+06	3.94849e+06	1.36326e+06	1.42337e+06	1.65708e+06	1.65726e+06	1.03514e+06	1.94939e+06	1.53667e+06	1.46446e+06	1.69081e+06	149627	4.0075e+06	0.6168	0.338698
Eicosanoyl-EA	356.353		Positive	91855.1	46509.6	40663.8	52923	40768.8	52095	67338.8	130452	78532.3	143345	79285.2	49487.3	171637	43672.4	383204	32228.5	33743	32322.9	31749.9	35968.4	33128.7	406295	34152.7	132311	90152.6	104701	163319	62775.9	0.04778	0.590052
Tarrenoside	357.119		Negative	18123	32485.8	36005.8	36433.8	41339.5	27983.7	29215.1	32054.3	27299.3	13535.3	27980	16440.6	13760.9	18754.8	771561	846948	920113	503979	690999	953401	819694	1.74828e+06	306909	1.72023e+06	934162	1.59231e+06	1.11129e+06	1.16259e+06	5.196	<0.000001
Matairesinol	357.135		Negative	7503.94	12112.7	11335.7	9301.57	13153.8	6221.74	8525.79	6266.45	7789.23	5951.86	5539.59	6224.15	4720.78	5372.12	15342.7	10665.3	11761.9	9538.58	12953	7257.55	12155.2	7013.97	8204.67	9038.67	6451.67	9388.13	5926.05	6839.68	0.2856	0.114872
Hypoxyolide A	357.192		Negative	45131.4	352947	394070	411792	225962	193489	212440	130370	272017	99044.5	194350	345474	13356.3	102628	89079.4	179095	113348	413092	275706	342859	61103.7	308465	209731	132390	296189	160915	198626	219620	0.2365	0.450319
Rolofylline	357.228		Positive	51066.1	4.40533e+06	6.76697e+06	6.80027e+06	6.38434e+06	58656.8	3.73517e+06	3.19915e+06	1.70924e+06	3.3274e+06	104497	3.7235e+06	55377.5	3.35236e+06	2.82833e+06	2.53607e+06	4.08094e+06	2.44683e+06	2.45092e+06	5.16995e+06	1.96357e+06	3.05913e+06	1.71251e+06	3.29039e+06	3.47642e+06	4.61969e+06	3.41818e+06	4.11042e+06	1.32	0.114455
13,14-dihydro Prostaglandin F1α	357.265		Negative	190899	4.59276e+06	4.37922e+06	5.11006e+06	5.49199e+06	3.84897e+06	4.97091e+06	75702.3	4.89192e+06	113067	1.7931e+06	29425.1	139050	78392.1	56768.8	2.23538e+06	3.71338e+06	1.60017e+06	1.91753e+06	2.71482e+06	1.48063e+06	83582.6	1.82731e+06	62490	1.5005e+06	73790.1	61476.5	66161.9	-0.7819	0.382953
Belactosin C	358.197		Positive	298174	556861	805303	1.19612e+06	3.07803e+06	1.73835e+06	576596	1.4664e+06	576028	1.29296e+06	1.90654e+06	336520	1.02752e+06	756347	917143	1.92694e+06	1.05704e+06	1.08438e+06	1.38843e+06	1.43314e+06	724790	1.91297e+06	3.49241e+06	2.80889e+06	746747	365655	858955	1.66418e+06	0.4497	0.202746
Bacillamidin B	358.259		Positive	37385.9	2.12346e+06	2.39375e+06	2.8631e+06	1.86891e+06	42013.3	3.47515e+06	1.8851e+06	2.09988e+06	3.94217e+06	55549.7	4.16039e+06	47830	5.37624e+06	2.52869e+06	1.01916e+06	797240	2.0785e+06	861577	3.35331e+06	1.63192e+06	1.73975e+06	1.36652e+06	4.33145e+06	1.71842e+06	4.90923e+06	2.65177e+06	7.34279e+06	1.28	0.135252
2,2'-(Octadecylimino)diethanol	358.368		Positive	1.10856e+06	47843.3	42081.2	43883.6	37988.6	829766	56285.5	515714	55973.9	61401.8	215388	65382.6	65976.7	54103.8	191273	41874.4	43733.6	45601	37102.8	443122	46212.2	437933	51589.8	60748.2	58226.2	65040.9	58948.5	54947.5	-0.4467	0.36742
3-Methoxy-4-hydroxyphenylglycolglucuronide	359.099		Negative	9332.56	13563.9	13652.8	11423.1	14828	8359.44	11045.5	7821.55	11176.4	6604.3	8454.45	8415.45	5986.13	6618.71	124972	188094	300278	142637	176912	472805	177385	380197	128941	337208	319046	369923	221767	317951	4.667	<0.000001
Monaphenol A	359.114		Negative	7165.31	11012.2	2.4442e+06	10665	13860.3	6754.68	9169.46	5984.83	8051.74	5316.46	199021	28091.7	4704.57	81847.7	8056.13	9811.48	2.67732e+06	9633.54	12134.4	7492.05	9209	5799.86	8244.94	9527.94	211260	46417.2	5235.48	136185	0.1766	0.577838
Deoxyloganic acid	359.135		Negative	11602.7	239896	342899	293546	516468	11118.3	65690.3	1.66489e+06	37278.8	26122.2	9283.67	10166.8	8629.86	151798	5.90588e+06	7.37822e+06	1.2469e+07	5.48424e+06	7.73628e+06	9.71832e+06	4.76015e+06	8.16209e+06	5.52621e+06	7.48929e+06	7.40949e+06	9.05783e+06	6.59362e+06	7.2566e+06	6.819	<0.000001
Fisetinidol-4beta-ol 3,4,7,3',4'-pentamethyl ether	359.15		Negative	7133.98	11359.4	12629.3	12313.7	14616.7	8072.13	10315.9	6401.22	9323.69	6530.92	8226.67	6415.13	4829.2	6268.46	45934.2	194793	341331	10351	17385.3	111035	128782	90922.8	111901	41924.4	42564.8	69054.1	111343	169388	3.154	<0.000001
1-O-(8R-hydroxy-8-methyl-3Z,9-decadienoyl)-beta-D-glucopyranose	359.171		Negative	33435.8	654431	925894	870715	778136	28342.8	570223	713471	309853	342673	42824.2	227099	28021.6	210279	94924	59621.7	116100	42755.8	68588.3	97414.5	39948.8	171060	36687.5	102215	59360.7	50459.4	24087.9	54704.9	-1.828	0.006195
lavoltidine	360.238		Positive	714916	196553	286901	240174	255259	1.20349e+06	230833	602023	225415	2.19857e+06	5.76329e+06	3.99636e+06	4.70463e+06	5.08329e+06	2.64842e+06	1.01635e+06	1.01964e+06	1.27069e+06	913721	724520	933508	2.71856e+06	669033	3.94488e+06	4.64808e+06	5.89722e+06	4.92517e+06	3.77835e+06	1.151	0.082437
5,7,3'-Trihydroxy-6,4',5'-trimethoxyflavanone	361.093		Negative	15706	22221.2	24294.8	20557.1	26966.9	14313.9	21153.5	12007.4	18931.2	11981.2	11085.6	12364.1	10944.9	11504.5	17815.1	24554.2	23435.9	25604.9	26213	13268.4	22755.9	75301.1	18960.3	16072.6	10097.7	438306	10467.5	566107	1.014	0.069375
(R,R,R,R)-3-hydroxybutyrate tetramer	361.151		Negative	13801.9	1.35496e+06	1.47465e+06	1.75902e+06	1.66909e+06	9785.67	1.21776e+06	1.58472e+06	1.31449e+06	544303	21449.2	549996	7264.42	460798	26523.1	37348.6	95908.6	18745.7	21584.5	59437.7	18857.4	12465.5	14642.8	11325.5	16593.8	21537.2	9462.08	8111.47	-3.855	0.000443
(2'R,3R,4'R,4a'R,5S,8a'S)-5-(3-Furyl)-4'-hydroxy-4a',5'-bis(hydroxymethyl)-2'-methyl-3',4,4',4a',5,7',8',8a'-octahydro-2'H-spiro[furan-3,1'-naphthalen]-2-one	361.166		Negative	7074.69	11564.9	11681.7	10504.9	13652.2	7381.65	9031.81	5894.99	8008.74	5236.65	6822.63	5745.31	4633.95	5004.22	16972	94822.9	180588	148906	12683.4	45524.5	38090.8	5712.8	30339.4	79737.7	24054.6	37850.9	40018.5	95187.5	2.455	7e-06
carbazeran	361.186		Positive	214734	903848	1.78248e+06	1.27831e+06	1.4984e+06	221984	1.21798e+06	1.7672e+06	169328	154509	241002	236629	228339	190496	285279	718385	1.93862e+06	366107	199545	2.43302e+06	414918	1.31855e+06	551833	840624	269924	1.60085e+06	593760	171832	0.3759	0.385787
Makomotine C	361.187		Negative	32967.9	2.31288e+06	2.72863e+06	2.75857e+06	2.72792e+06	9623.21	2.00516e+06	1.21316e+06	910082	870106	21511.9	648800	7250.08	726901	779448	1.2132e+06	1.9838e+06	842180	998297	1.47242e+06	735435	1.18274e+06	782046	1.01577e+06	930151	999805	867473	945241	1.366	0.139766
bhos#20	361.223		Negative	458990	316885	223382	223230	465760	175644	109740	208062	33482.2	123816	609193	647212	140551	16919.1	455710	155676	541381	236784	432054	179054	115864	301409	435176	19415.6	996834	405961	228324	23189.8	0.2193	0.518097
Amycofuran	363.145		Negative	9568.44	12123.8	12651.9	11785.1	14654.5	8160.72	10074	8047.83	9919.95	6788.87	8379.9	6654.8	10039	7015.33	10806.4	12516.1	15890.1	428630	14906.8	8030.41	12071.7	8128.94	9510.36	6875.04	7038.45	8960.5	5720.23	6989.62	0.3804	0.331057
GibberellinA37openlactone	363.182		Negative	7401.09	10756.7	10827.2	9058.95	11759.2	244080	8759.49	6202.8	8863.3	5237.47	16652.8	12975.1	4747.24	986921	8500.71	10428.9	18930.6	9604.02	12966.1	304756	11049.2	6504.96	7878.86	6421.18	14011.3	8325.02	5018.47	1.29471e+06	0.1134	0.588482
Speradine E	367.128		Positive	89586.4	1.34051e+06	1.07747e+06	736914	1.13798e+06	215479	841917	97265.9	1.32828e+06	89841.9	80004.9	66063.7	89449.6	153749	97432.2	799085	638196	648882	332869	82698.7	689913	106007	810824	112998	82447.8	81687.6	92018.8	87268.9	-0.4069	0.415378
Ohmefentanyl	367.238		Positive	9.51006e+06	1.03721e+06	1.14659e+06	1.13173e+06	1.09719e+06	8.2944e+06	1.21909e+06	5.27271e+06	1.27676e+06	2.12555e+07	1.65511e+07	2.12595e+07	1.84299e+07	2.71783e+07	1.0485e+07	1.18822e+06	1.19911e+06	1.07988e+06	1.32234e+06	8.60686e+06	1.07323e+06	5.81495e+06	1.22463e+06	2.15907e+07	2.71223e+07	2.01378e+07	2.98197e+07	2.68e+07	0.1322	0.579184
Actinophenanthroline B	368.161		Positive	2.68431e+06	1.53314e+06	257737	3.57836e+06	898178	1.88129e+06	124846	1.92514e+06	100609	432221	2.20211e+06	137776	1.2118e+06	593641	1.25583e+06	235868	219043	2.80796e+06	154439	191481	616421	832068	138469	415596	129526	977318	139755	111956	-1.108	0.098114
ethyl tumonoate A	368.28		Positive	372801	124942	125417	113629	127011	252817	120418	126827	124587	69145.6	326026	199974	28615.6	117360	484746	92624.9	509884	80483.9	236778	139087	134588	388943	183463	96334.2	87369.2	123362	270699	109577	0.3483	0.298041
Penicacid C	369.119		Negative	10075.1	16828.3	15374.4	13338.3	18274.7	8566.85	12269.7	9477.92	11282.9	8478.89	7572.59	8633.47	6454.23	7093.75	868489	1.02474e+06	1.9362e+06	975834	1.31247e+06	3.22893e+06	1.88948e+06	5.01221e+06	1.07669e+06	3.96857e+06	3.78066e+06	2.9691e+06	3.80828e+06	2.97907e+06	7.665	<0.000001
5alpha-androstane-3alpha-ol-17-one sulfate	369.174		Negative	170744	15475.4	1.08491e+06	518079	906240	1.78179e+06	15667.6	453387	148465	8381.7	695878	10292.6	45695.6	9399.97	129981	37677.2	414770	19830.5	594747	507436	13655.9	74379.4	64062.9	8435.37	556255	10983.6	152138	8003.59	-0.7392	0.385787
6-Ketoprostaglandin F1α	369.228		Negative	48733	2.07923e+06	2.95811e+06	2.12796e+06	4.53695e+06	1.78505e+06	1.99329e+06	111839	2.9433e+06	26601.9	804144	336895	50771.4	29785.5	57795.8	710476	7.87877e+06	2.63925e+06	1.0033e+06	2.45139e+06	1.73477e+06	55358.9	1.84117e+06	70290.8	1.52127e+06	215775	25317.2	93896.4	-0.06253	0.60099
JWH 116	370.217		Positive	2.19133e+07	5.89843e+06	5.86638e+06	8.13449e+06	5.16894e+06	1.79409e+07	9.19946e+06	1.09888e+07	8.84075e+06	5.57924e+06	3.87316e+06	6.36851e+06	3.92731e+06	7.31056e+06	2.05154e+07	6.44391e+06	5.11964e+06	8.10104e+06	4.31855e+06	2.07259e+07	8.82339e+06	9.26023e+06	9.93807e+06	7.42887e+06	3.95926e+06	4.94277e+06	4.96923e+06	6.63968e+06	-0.005824	0.606778
Cilostazol	370.223		Positive	64415.9	414693	170630	535804	179516	68008.1	168415	423628	436394	356926	96196.1	522726	78959.7	290034	141824	104499	130996	148276	99160.6	975733	94030.8	334003	244808	1.09232e+06	216665	1.79e+06	647818	2.00282e+06	0.5896	0.25597
Pramanicin	370.223		Positive	67510	2.64922e+06	2.56302e+06	2.751e+06	1.11822e+06	57945.5	2.68496e+06	3.72445e+06	1.87537e+06	3.73174e+06	88968.4	3.26782e+06	68178.7	6.14242e+06	2.10772e+06	990581	1.6316e+06	2.4003e+06	563400	8.41788e+06	1.58436e+06	3.2957e+06	2.5898e+06	7.15285e+06	4.43409e+06	1.11276e+07	5.11614e+06	1.15279e+07	1.707	0.04884
Cinatrin B	371.171		Negative	32431.5	512951	496063	364608	292784	29523.2	287510	256538	147803	217530	31644.5	407133	27420.7	212676	29425.2	36943	71774.1	33649.8	44501.5	24739.8	33456.9	40948.5	31226.4	24081.5	23487.5	28797	21711.8	35947.1	-2.248	0.000115
N,N-Bis(2-hydroxyethyl) stearamide	372.347		Positive	130982	213699	49173.3	463138	61307.3	157141	109630	33389.9	128691	271063	115542	240048	201670	230507	49838.2	27895.7	33747.3	33909.6	29287	160441	42353.1	56272.8	33463.3	335126	114185	239505	171154	193544	-0.8906	0.069375
Aurantiomide A	373.186		Positive	1.82683e+06	1.70523e+06	1.5922e+06	1.93997e+06	1.7915e+06	2.197e+06	1.81407e+06	2.00562e+06	1.49744e+06	1.45278e+06	988644	1.44091e+06	1.72356e+06	1.22469e+06	2.01545e+06	1.37668e+06	266237	1.76934e+06	1.6053e+06	2.2239e+06	1.78872e+06	1.42909e+06	634896	1.11294e+06	969627	1.6074e+06	1.38998e+06	853708	-0.4172	0.096981
5-(1″,3″-dimethyl-2″-hydroxyl-butyl)-2-en-2-methyl-3-rhamnosyl-δ-valerolactone	373.187		Negative	50229.3	276935	83348.4	336693	191136	80516.4	145011	71824.3	114837	30785.6	85331.5	72529.2	31207.6	83984.2	46904.6	101384	260933	61915.7	165647	160888	131993	141365	152213	30334.2	112375	148877	50762.3	57347.7	0.0891	0.558447
Kojistatin A	373.245		Positive	418937	162303	75304.8	449248	252411	777921	83837.6	550080	79531.1	250895	574484	187732	319770	81859.7	995855	192986	147352	1.38849e+06	259667	689351	326593	337587	387082	758547	381542	565611	88416	116009	0.6255	0.176838
6-((Z)-heptadec-8-en-1-yl)salicylic acid	373.275		Negative	106133	1.23807e+06	312627	691030	156856	243014	826863	65239.4	1.1139e+06	272799	11621.5	33011	43726.6	26540.7	32576.8	10051.3	9759.84	8792.17	11139.6	11471.4	9085.14	10933.1	8762.97	10151.9	8672.53	10495.2	9525.32	9812.16	-3.906	3e-06
N~1~-(5-Aminopentyl)-N~2~-(1H-indol-3-ylacetyl)-L-aspartamide	374.218		Positive	46053.6	67308	62832.9	58109.9	269281	370894	465283	473404	434671	238544	103850	513056	44378.4	39539.8	51718.2	245720	656248	53866.3	179830	66142.5	218940	163947	282018	183415	635548	1.43684e+06	143865	1.31276e+06	0.6764	0.238744
Lithocholic acid	375.291		Negative	1.22728e+07	2.59356e+07	2.0632e+07	2.40342e+07	1.64843e+07	2.03401e+07	2.70207e+07	1.51578e+07	3.06193e+07	1.26965e+07	1.3866e+06	7.29752e+06	1.45553e+07	4.80674e+06	1.16305e+06	213245	1.84726e+06	14625.5	1.14861e+06	1.78718e+06	218626	2.42281e+06	1.87323e+06	145075	11162.9	413659	1.7362e+06	325137	-4.998	3e-06
N-(5Z,8Z,11Z,14Z-docosatetraenoyl)-ethanolamine	376.321		Positive	624042	5.25363e+06	3.67012e+06	4.22802e+06	1.28816e+06	4.05967e+06	7.06099e+06	987122	1.294e+07	919692	211366	594210	1.18879e+06	49922.6	33509.9	45522.1	58649.8	41493.9	43692.3	38467.7	41141.5	29475.4	45106.8	40165.3	41489.9	40927.1	43956.6	42270.9	-5.12	<0.000001
Prolinimine B	377.182		Positive	91457.3	84008.6	91377.2	82497.4	123026	80930.5	85504	65099.7	83632.6	67497.7	89016	65004.5	96744	55339.6	102437	133901	139229	92743.4	94283.3	67856	88886.7	119700	82839.8	74509.3	73283.7	77957.6	86119	72858.6	0.1606	0.185753
Cathestatin C	380.182		Positive	313936	853304	92037.4	827285	667056	147569	114138	183875	129068	491731	184110	480260	458640	83978.7	458701	589125	198820	727447	124846	1.0405e+06	131125	196945	417703	452484	138641	111375	136214	291956	0.05258	0.590052
Oleandolide	385.223		Negative	121831	1.63716e+06	1.97281e+06	1.71781e+06	1.60726e+06	1.16237e+06	1.99922e+06	110097	1.55538e+06	112187	1.92939e+06	548105	192388	186878	118493	1.76584e+06	4.15812e+06	1.83953e+06	2.08931e+06	1.31521e+06	1.44424e+06	435529	1.65173e+06	92479.7	1.23109e+06	459247	153912	82393.9	0.05087	0.60099
Bevenopran	387.202		Positive	31881.3	87197.7	82716.5	208392	77175.7	39262.2	72826.3	335385	67661.5	54778	44417.1	139820	36056.9	47154.7	63088.1	100109	123305	82528.8	79169.2	120710	61545.7	174901	74571	112987	193895	208104	127386	64907.5	0.504	0.126516
Dihydroroseoside	387.203		Negative	167727	49040.8	37875.8	187509	360728	162378	190153	303287	14568.8	20277.7	529762	613717	53720.6	89786.5	141152	20877.4	128136	276122	385403	128807	121427	375722	13667.1	29077.6	372101	558943	33311.3	146891	0.00398	0.612441
Avaroferrin	387.224		Positive	608957	311444	460053	843536	883014	1.13523e+06	282494	205432	202198	1.05198e+06	1.11324e+06	704147	179138	213195	1.56016e+06	364066	1.34806e+06	2.73902e+06	153600	346794	475502	126364	347477	257562	264931	2.75213e+06	116646	621033	0.01707	0.604838
Daedatrin K	387.239		Negative	25742.2	547773	665482	238871	907176	822341	670628	20560.4	509321	19890.3	781583	20522.8	16855.4	18505.4	33748.8	695180	1.11743e+06	933240	764661	799216	176192	22155.6	304936	20241.9	269021	22911.6	17710.7	18034.4	-0.05204	0.60099
sarmentogenin	387.254		Negative	14950.5	85291.2	40968.7	71227.5	18528.1	13714.9	51041.8	13296.3	15320.1	14149.1	17842.3	25001.6	12149.6	28070.1	18955.5	20313.2	30128.3	17968.1	24507.6	18998.5	17214.6	15399.8	15668.9	15338.1	15742.9	14099.5	13216.4	17303.7	-0.4333	0.13252
[truncated: 79 more rows]

## Sheet: P type
Table S1. Metabolites found in LC-MS/MS
Metabolites found in Prevotella type
				Control group (Non 24h)					Treatment group (Onion 24h)
Metabolite ID	m/z	KEGG or HMDB ID	Mode	S04	S10	S13	S15	S18	S04	S10	S13	S15	S18	Onion/Control ratio (Log2 transformed)	q value
[truncated: 1,279 more rows]

## Sheet: Subject_information
Subject_number	Collection_timestamp	Gender	Age	BMI	BMI_Classification	Enterotype
[truncated: 19 more rows]

[truncated: 1 more sheets: Biome_data]
